# Supplementary material for: Technologies for Evaluation of Pelvic Floor Functionality: A Systematic Review
Source: Sensors (Basel). 2024 Jun 20;24(12):4001. doi: 10.3390/s24124001 (PMC11207910; doi:10.3390/s24124001)
Supplement: Supplementary file 1 [file sensors-24-04001-s001.zip]

Archive with 1 entries (1 files):
- sensors-2908804-supplementary.xlsx
