# Supplementary material for: Technologies for Evaluation of Pelvic Floor Functionality: A Systematic Review
Source: Sensors (Basel). 2024 Jun 20;24(12):4001. doi: 10.3390/s24124001 (PMC11207910; doi:10.3390/s24124001)
Supplement: Supplementary file 1 [file sensors-24-04001-s001.zip › sensors-2908804-supplementary.xlsx]

## Sheet: Accelerometer
No.	Title	Author	Year	Citations	Sensor			Secondary Sensor	Obtained Parameter		Validation Method		Connection Parameter-Pelvic Floor	Observed part of the pelvic floor	Subject characteristics				Test Position	Test Activity	Discussion /Results/ Conclusion/Important
				Pubmed		sensor position	supplement information sensor			Specifics to Parameter		Validation indicator			Number of subjects	age	parity	Study group
1	Pelvic floor tissue damping during running using an intra-vaginal accelerometry approach	Niederauer S. et al	2022	3	intra-vaginal transducer + inertial measurement unit (ST Microelectronics, ISM330DLC)	posterior fornix of the vagina; rests just above the pelvic floor muscles			intra-vaginal acceleration pelvis acceleration vibration resonance - Vibrational damping coefficients					full	17 7 x continent 10 x incontinent	28-66 39.8 +/- 11.3 45.6*/-11.8	50% N=4 (57%) N=5 (50%)	1. UI one or more times per month while running 2. no UI		running on a treadmill: 7km/h (2 min) - 10 km/h (2 min) - 15 km/h (2 min) - comfortable self-selected pace above 6km/h (30 minutes) - 10km/h (30 seconds) - 7km/h (30 seconds)	intra-vaginal accelerometry method is able to detect statistically significant differences in pelvic floor damping responses to intravaginal tissue acceleration during running	obervation: significant differnces in intravaginal displacements relative to the pelvis only orrure in runs afer a 30-minute run " a result of viscous creep induced by repetitive loading of the elvic floor"
2	Development of a wireless accelerometer-based Intravaginal device to detect pelvic floor motion for evaluation of pelvic floor dysfunction	Bohorquez J. et al	2020	5	intravaginal accelerometer device: leva® Pelvic Digital Health System (leva)	sensors on a ring sits in the anterior, posterior and lateral areas of the fornix sensors on a flex circuit board in the vagina	Bosch BMI160 accelerometers wireless		vaginal tilt angle fornix tilt angle + angle changes during PF contractions				which vaginal sensors are most sensitive to detecting PFM motion, (2) determine which fornix sensors are most sensitive to detecting PFM motion, and (3) evaluate whether combining data from multiple sensors can yield a more sensitive measure of PFM motion	full	10	> 18	-	self-reported mild to moderate UI	supine, seated and standing	rest, with bearing down (Valsalva maneuver), with maximal voluntary ‘liftand-squeeze’ contraction, with maximal hold, and during repeated contractions in 15s	The greatest angular displacement during PFM testing was observed in the sensor located at the approximate midpoint of the vagina

## Sheet: ElectricalStimulation
No.	Title	Author	Year	Citations	Sensor			Secondary Sensor	Obtained Parameter		Validation Method		Connection Parameter-Pelvic Floor	Observed part of the pelvic floor	Subject characteristics				Test Position	Test Activity	Discussion /Results/ Conclusion/Important
				Pubmed		sensor position	supplement information sensor			Specifics to Parameter		Validation indicator			Number of subjects	age	parity	Study group
1	New device and new concept for treating nocturnal enuresis: preliminary results of a phase one study	Barroso U. Jr et al	2014	6	two electrode pads humidity sensor	surface electrodes are placed at 3 and 9 o’clock on the perineum area humidity sensor is polaced on urethra exit	if humidity sensor is activated it triggers an electrical circuit with a current frequency of 50 Hz, contracts the pelvic floor muscles and closes the urethra, thereby interrupting the void	-	-	-	number of voiding in sleep	improvement	contraction of the urethral external sphincter muscle by stimulus	urethral external sphincter	6 (5xm; 1xw)	7-20y average: 11y	-	primary NE with at least two episodes of bedwetting per week	supine	sleeping	The last episode of enuresis was seen in a period ranging from 15 days to 2 months of treatment (Table 1). All these patients were free of bedwetting after 1 year of follow-up.
2	Electrical stimulation compared with tolterodine for treatment of urge/urge incontinence amongst women--a randomized controlled trial	Frazén K. et al	2010	29	Electrical stimulation - MS-310 Device, MIC Rehab AB	vaginally and/or transanally		-	micturition rate	-	Urodynamics and cystoscopy subjective statements (King's Health Questionnaire)	number of micturitions per day mean volume of urine voided per micturition King´s Health Questionnaire: defining an improved patient as one seeing a reduction of at least five score points			61 women	37-79 mean group es: 55 mean group tol: 61	-	all UI for at least 3 months 31x electrical stimulation 30x tolterodine receive		Overatimeperiodof5–7 weeks, altogether ten stimulation treatments were applied one to two times per week for 20 min with a frequency of 5–10 Hz	clearly significant reduction in the number of micturitions per 24 h from baseline to 6 months and a clearly significant increase in the mean volume of urine voided per micturition when analyzing the two treatments separately
3	Simultaneous perineal ultrasound and vaginal pressure measurement prove the action of electrical pudendal nerve stimulation in treating female stress incontinence	Wang S. and Zhang S.	2012	17	electrical pudendal nerve stimulation (EPNS) with deep insertion of long acupuncture needles (Suzhou Shenlong Medical Apparatus Factory, China) + electrodes from a G6805-2 Multi-Purpose Health Device (Shanghai Medical Instruments High-Techno, China)	The two upper points are located by the two edges of the sacrum on a level with the fourth sacral foramina(0.40 × 100 mm needleto a depth of 80–90 mm) to produce a sensation referred to the urethra or the anus by stimulating the root of the pudendal nerve. The locations of the two lower points are about 1 cm bilateral to the tip of the coccyx (0.40 × 100 or 0.40 × 125 mm needle) was inserted obli…	-	group I: * A urodynamic instrument with video suite (Medtronic Duet Encompass; Medtronic, Minneapolis, MN, USA) * transperineal ultrasound (Contraction of the PFM) * balloon catheter (Medtronic; balloon size 11/55 mm) (Vaginal pressure (VP) ) * Pelvic floor surface electromyography - anal sponge electrode (Medtronic) /skin-surface electrodes (Medtronic)	cranio-caudal PFM movements PFM myoelectric waves	-	stress test and pad test; and subjective criteria: a questionnaire to measure the severity of symptoms and the quality of life in SUI + group1: urodynamic instrument with video suite (Medtronic Duet Encompass; Medtronic, Minneapolis, MN, USA)	cure (100% improvement) was defined as a negative stress test, negative pad test and a decrease of 100% in incontinence severity and quality of life score on the questionnaire. Marked improvement was defined as a decrease of 75 to <100% in the incontinence score and improvement was defined as a decrease of 50–75% in the incontinence score.	strong rhythmic and cephalad PFM contractions around the urethra without discomfort.	urethral external sphincter	women: 125 group1: 35 group2: 60 group3: 30	group1: 54.9 ± 9.7 years (28–73 years) group2: 55.0 ± 10.6 years (35–72 years) group3: 57.9 ± 10.6 years (34–76 years)	-	SUI Group I and group II were treated by a doctor skilled in performing EPNS and group III, by a doctor unskilled in performing EPNS.		60 min treatment 3 times a week	• EPNS can contract the PFM and simulate PFMT • EPNS is an alternative therapy for female SUI patients who fail PFMT and TES.
4	Effect of pelvic floor electrical stimulation on diaphragm excursion and rib cage movement during tidal and forceful breathing and coughing in women with stress urinary incontinence: A randomized controlled trial	Hwang U. et al	2021	22	Pelvic floor electrical stimulation for stimulating the PFM and surrounding structures	3 surface electrodes: positioned in both the sacral (1 electrode) and perivaginal regions (2 electrodes)	EasyK7, Alphamedic Co., Ltd., Daegu, Korea; The electrodes create the electromagnetic field that stimulates the PFM when the user sits on the device	1. VVP-3000 perineometer (QLMED Ltd, Gyeonggido, Korea); 2. ultrasound device (A35; Samsung Medison, Seoul, Korea); 3. Liberty system (Polhemus, VT, USA) (electromagnetic motion seinsor)	1. PFM strength; 2. ultrasonographic indices of the diaphragm; 3. upper rib cage movement;		1. VVP-3000 perineometer (QLMED Ltd, Gyeonggido, Korea); 2. ultrasound device (A35; Samsung Medison, Seoul, Korea); 3. Liberty system (Polhemus, VT, USA) (electromagnetic motion seinsor)	1. PFM strength; 2. ultrasonographic indices of the diaphragm; 3. upper rib cage movement;	Thus, diaphragmatic excursion could be increased by improved PFM strength, because the PFM could maintain a higher urethral than vesical pressure with the urethral sphincter during tidal and forceful breathing and coughing. Thus, diaphragmatic excursion could be increased by improved PFM strength, because the PFM could maintain a higher urethral than vesical pressure with the urethral sphincter d…		group1 (PFES): 17 group2 (Control): 16	group1 (PFES): 42.1 ± 8.8 group2 (Control): 41.1 ± 7.2	group1 (PFES): 1.4 ± 1.0 group2 (Control): 1.5 ± 0.9	women with SUI; lwakage more than onve a week group1: PFES group2: control (walking for >20minutes daily	sitting on device	once a day (15-minutes session), 5 days a week for 8 weeks; tidal and forceful breathing and coughing	PFM training by PFES significantly increased PFM strength and diaphragm excursion during tidal and forceful breathing and coughing in women with SUI. In addition, there were significant differences in X-axis translation in the upper rib cage during tidal and forceful breathing and Z-axis translation at this location during forceful breathing between pre-and post-PFM training by PFES.
5	Effects of three interventions in facilitating voluntary pelvic floor muscle contraction in women: a randomized controlled trial	Mateus-Vasconcelos E. et al	2018	21	intravaginal electrical stimulation	intravaginaly	Dualpex 961 and urogynecological electrode (19 cm long and 2 cm wide), both from Quark®	-	-	-	bidigital vaginal palpation + International Consultation on Incontinence Questionnaire Short Form	MOS, developed by Laycock + total ICIQ-UI-SF score			women: 132 ESG: 33 PG: 33 PTG: 33 CG: 33	ESG: 55.6 (10.3) PG: 53.7 (14.0) PTG: 49.6 (11.3) CG: 53.5 (14.0)	ESG: 3.2 (2.3) PG: 3.8 (3.0) PTG: 3.0 (2.1) CG: 3.4 (2.5)	UI, AI, Interstitial cystitis or POP four groups: electrical stimulation group (ESG), palpation group (PG), palpation with posterior pelvic tilt group (PTG) and control group (CG),	supine, lower limbs extended	group ESG: frequency of 50 Hz, pulse time of 200 ms, contraction time (Ton) of 5 s, relaxation time (Toff) of 10 s for 20 min
6	External electrical stimulation compared with intravaginal electrical stimulation for the treatment of stress urinary incontinence in women: A randomized controlled noninferiority trial	Dmochowski R. et al	2019	36	neuromuscular external electrical stimulation device	skin contact electrodes in place around the pelvic area	INNOVO; “NMES”	comparator device: intravaginal electrical stimulation	-	-	provocative pad weight test; incontinence quality of life (I‐QOL) questionnaire score; pelvic organ prolapse incontinence sexual questionnaire – IUGA revised (PISQ‐IR); and patient global assessment of improvement (PGI‐I)	PGI‐I score of 1, 2, or 3; Improvements in a number of incontinence episodes and pads per day, I‐QOL score, and proportions categorized as dry/mild severity	electical stimualtion improves pelvic floor strength	-	women: 180 group NMES: 89 group comp:91	mean all: 46.9 years 18-65 years	-	Women with UI group1: NMES device group2: comparator device iTouch	-	NMES: 30 min once daily, 5 days per week comparator device: 20 min once daily	The NMES was effective at reducing symptoms associated with SUI in women, although noninferiority was not established compared with the intravaginal comparator device for the primary endpoint. The NMES was safe and well tolerated.	pelvic floor strength was not measured
7	Long-term results of a clinical trial comparing isolated vaginal stimulation with combined treatment for women with stress incontinence	Fürst MCB. et al	2014	24	vaginal electrical stimulaiton	vaginal probe and stimulation device	Dualpex 961® Quark Co.	-	-	-	intravaginal cones (FemTone® – Coloplast); urodynamic study; urinary symptoms	greatest weight that a patient could maintain for 2 minutes + evaluation in motion;			women: 48 group1: 24 group2: 24	mean all: 49.6±10.60	-	Women with clinical and urodynamic SUI group1: VES group2: VES + PFMT	-	VES: 2 weekly sessions of 30 minutes stimulation PFMT: 30 min twice a week	Pelvic floor rehabilitation by vaginal electrical stimulation, with or without exercise, had efficacy similar to literature data in the treatment of stress urinary incontinence. The addition of pelvic exercise did not improve the results compared to vaginal electrical stimulation alone even in long-term follow-up.
8	Comparison between two different neuromuscular electrical stimulation protocols for the treatment of female stress urinary incontinence: a randomized controlled trial	Alves PGJM. et al	2011	64	Neuromuscular electrical stimulation (NMES)	intravaginal electrode	pulse generator 961 Dualpex® (QUARK®)	perineometry MyofeedbackPneumátco – PERINA 966-2, QUARK® (ANVISA registration No. 80079190005)	perineal pressure	increase = imporvement	perineal pressure; 1 hour pad test; visual analog scale (disconfort caused by UI)	Laycock and Green14 criteria; scale "no discomfort" to "very uncomfortable"	Muscle contraction caused by NMES is directly influenced by amplitude and pulse width.		women: 20	mean all: 55.55±6.51 42 and 64 years group1: 55.70±7.17 years group2: 55.40±6.98 years	-	women with clinical diagnosed UI group1: NMES + MF (medium frequency) group2: NMES + LF (low frequency)	supine with the legs flexed and abducted	NMES: 20 minutes at maximum tolerable intensity twice a week for six weeks adding to a total of 12 sessions	LF and MF NMES were similarly effective in the treatment of female SUI, generating increased perineal pressure, reduced urinary loss and symptoms related to UI.; The perineometry of PFM in this study showed significant growth after the eighth treatment session in both groups
9	Effects of Surface Electrical Stimulation in Older Women With Stress Urinary Incontinence: A Randomized Controlled Pilot Study	Pereira VS. et al	2012	36	surface electrical stimulation (SES)	Four surface electrodes: two placed in the suprapubic region and two medial to the ischial tuberosity	Dualpex 961 (Quark Medical Products, Piracicaba, Brazil)	pelvic floor muscle pressure: Perina Stim device (Quark Medical Products, Piracicaba, Brazil)			urinary leakage: 1 hour pad test; pelvic floor muscle pressure: Perina Stim device, quality of life: KHQ, and satisfaction with treatment (‘satisfied’ / ‘dissatisfied’)	intraclass correlation coefficients; standard errors of measurement; QoL: score in the gravity domain PFM pressure from 0-60 cmH2O	It is hypothesized that electrical stimulation, applied intravaginal or superficially, is able to increase blood flow to the urethra and pelvic floor muscles, re-establish neuromuscular connections, and improve the function of muscle fibers. In this way, there could be a modification of the activation of the pelvic floor muscles, with the increase in the number of fast muscle fibers, improving th…		women: 14 SES: 7 control: 7	group1: SES: 68.57 (10.93) group2: control: 69.28 (6.94)	group1: SES: 3.71 (1.89) group2: control: 3.43 (1.62)	women with at least one episode of urine leakage during the previous month (no strong desire to urinate but difficulties to control) group1: surface electrical stimulation (SES) group2: control group	supine, with hip and knee flexion	perform the contraction of the pelvic floor muscles in conjunction with electrical stimulation; 12 individual sessions, with two weekly sessions of 20 min each in six weeks	For the urinary leakage measured by pad test, there was a significant decrease in the SES group after the treatment. No significant differences were observed in both groups for the outcome of the pelvic floor muscle pressure
10	Effects of surface and intravaginal electrical stimulation in the treatment of women with stress urinary incontinence: randomized controlled trial	Correia GN. et al	2014	102	surface electrical stimulation (SES) intravaginal stimualtion (IVESG)	SESG: four surface electrodes of silicone (2.0 cm x 3.0 cm): Two placed in the suprapubic region and two medial to the ischial tuberosity; IVESG: intravaginal electrode	Dualpex 961 (Quark Medical Products); Dualpex 961 (Quark Medical Products) urogynecological electrode				1. urinary leakag 2. PFM function 3. quality of life	1. 1h pad test - pad weight 2. perineometer - 6-point modified Oxford Scale 3. King’s Health Questionnaire (KHQ) - scored domains	ES causes the pudendal nerve stimulation, which promotes contractions of the PFM, thus strengthening its muscle fibers; improvement in the electric activation, improving the proprioception and coordination in pelvic floor contraction during the situations that cause SUI; ES increases the blood flow to the urethra and PFM, improving the neuromuscular connections, muscular fiber function and genita…		women: 45 group1 SESG: 15 group2 IVESG: 15 group3 CG: 15	group1 SESG: 64.46 ± 8.83 group2 IVESG: 59.86 ± 4.82 group3 CG: 60.13 ± 9.35	group1 SESG: 2.73 ± 1.66 group2 IVESG: 2.80 ± 0.94 group3 CG: 2.66 ± 1.04	women with at least one episode of urine leakage during the previous month (no strong desire to urinate but difficulties to control) group1: Surface Electrical Stimulation Group (SESG) (n = 15); group2: Intravaginal Electrical Stimulation Group (IVESG) (n = 16); group3: Control Group (CG) (n = 17)	supine with hip and knee in a neutral position	12 individual sessions of ES, two weekly sessions of 20 min	SES and IVES were effective for SUI: improvement after IVES treatment in urinary leakage, strength and pressure of PFM contraction, while the SESG presented improvement only in urinary leakage and PFM pressure; opens a new line of possibilities for further studies. Future research should include a follow-up period, urodynamic examination and the use of electromyography.	The main limitation of this study was the absence of an electromyographic evaluation to verify if modification in PFM activation occurs. Another limitation is that we did not utilize ultrasonography to evaluate if hypertrophy of PFM happens after the ES treatment.
11	Transvaginal electrical stimulation with surface-EMG biofeedback in managing stress urinary incontinence in women of premenopausal age: a double-blind, placebo-controlled, randomized clinical trial	Terlikowski R. et al	2013	92	Transvaginal electrical stimulation (TVES)	electrodes placed in the vagina to directly stimulate the pelvic floor muscles to contract and relax		sEMG-assisted biofeedback (NeuroTracTM ETS unit (Verity Medical Ltd, Hampshire, UK)): vaginal electrode, VeriProbe (Verity Medical)	records muscle bioelectrical activity and measures electrical correlation of the muscle contraction		1. EMG 2. vaginal palpation, bladder diary, urodynamic assessment including uroflowmetry and cystometry, bacteriological examination, and 24-h pad tests, Valsalva maneuver, I-QOL questionnaire	2. Oxford score; pad weight result was considered positive if a leakage >1 g was noted	Stimulation may help strengthen the muscles and ease SUI and can also help control urgency by acting on the nerves and decreasing bladder irritability; In patients with SUI, pelvic floor (ES) is suggested to act at the muscular level by activating the pudendal nerve motor efferents and through reflex activation. Stimulation would promote successive contractions of the pelvic floor muscles, thus i…		women: 102 group1 activeTVES: 64 group 2 placebo: 29	group1: 46.9±6.8 group2: 45.6±7.9	group1: 3.1±2.1 group2: 3.8±1.8	women with urodynamic SUI group1 activeTVES group 2 placebo		warmup of five contractions and five relaxations, followed by a contraction/relaxation assessment 20 min twice a day for 8 weeks, gradual increase to a daily maximum of 40 min	TVES with sEMG increased muscle strength most during the first 2 months of treatment and was well preserved at month 4. This is in line with findings of pad tests and subjective I-QOL questionnaires; The subjective success rate of those therapies was approximately 45 % and the objective (pad test) rate approximately 39 %.
12	Electromyographic Evaluation of the Pelvic Muscles Activity After High-Intensity Focused Electromagnetic Procedure and Electrical Stimulation in Women With Pelvic Floor Dysfunction	Elena S. et al	2020	25	1. high-intensity focused electromagnetic stimulation (HIFEM) 2. electrical stimulation	1. chair with stimulation coil 2. intravaginal	1. electromagnetic induction: BTL EMSELLA (BTL Industries Inc, Boston, MA) = chair with stimulation coil 2. BioBravo (MTRþ Vertriebs, GMBH, Germany) electrical stimulation device	-	-	-	1. sEMG: Myomed 632 myofeedback device (Enraf-Nonius B.V., Netherlands) with one electrode on the anterior abdominal area and one electrode on the intravaginal probe: MVC, mean MVC, mean activity at rest/resting level (all in mV), and endurance of contraction (in seconds) 2. standardized quesionnaire	1. peak intensity of the MVC signal; average change in EMG signal; Resting level of EMG signal contraction endurance 2. PFIQ score	noninvasive PFM strengthening is able to positively influence the activity of the PFM		women: 95 group1 HIFEM: 50 group2 ED: 25 group3 control: 20	group1 HIFEM: 31.12 (1.52) group2 ED: 31.96 (3.20) group3 control: 27.20 (2.02)	group1 HIFEM: 1.76 (0.22) group2 ED: 1.56 (0.27) group3 control: 1.25 (0.21)	women with PFD symptoms - UI, decreased sexual desire, decreased sensitivity during intimacy; dyspareunia; hypo/anorgasmia group1: HIFEM group2: electrical stimulation group3: control (healthy, no treatment)	1. seated in test chair	28 minutes 2-3 times per week for 4 weeks	changes in the measured values after the HIFEM or electrical stimulation were highly statistically significant in comparison with the baseline, showing that stimulation of the PFM modifies the muscle (electrical) activity. significant decrease in the PFIQ-7 score	Significantly, greater improvement in EMG values was observed in the G1 group, treated by HIFEM technology. In comparison with electrical stimulation, the BTL EMSELLA device showed to be substantially more effective in restoration of muscle strength as the MVC, mean MVC, and endurance parameters uniformly increased ranging from 48 to 59% after HIFEM treatments. On contrary, electrical stimulation…
13	Pelvic floor muscle training for stress urinary incontinence: A randomized, controlled trial comparing different conservative therapies	Huebner M. et al	2011	96	surface EMG biofeedback	vaginal electrode	CONTImove S, Fa. Buck Elektromedizin GmbH, Bad Rappenau, Germany				Oxford scale and intravaginal EMG; pad weight test; QoL; psychological stress	contractivity of PFM; number of pads used; King’s Health Questionnaire visual analogue scale	Pelvic floor electrical stimulation (PFES) activates pudendal nerve afferents, which in turn results in activation of pudendal and hypogastric nerve efferents, causing contraction of striated periurethral muscles and striated PFM		group1 EMG BF PFMT + conventional ES: 33 group2 EMG BF PFMT + dynamic ES: 28 group3 EMG BF PFMT: 27	age (49.8 ± 12.9 years)	-	women with clinically verified SUI / mixed urinary incontinence with predominant SUI group1: EMG biofeedback-assisted PFMT and conventional electrical stimulation group2: EMG biofeedback-assisted PFMT and dynamic electrical stimulation group3: EMG biofeedback-assisted PFMT	supine position with hips and the knees flexed	training two times a day for 15 minutes for 12 weeks rest-contraction protocol for each group; HINWEIS: dynamic ES: ES was added after the contraction of the PFM had reached its maximum	quality of life measured with the KHQ, and the VAS for psychological stress significantly improved over the 12-week PMFT in all three groups; contractility of PFM, determined by digital palpation (by using the Oxford scale) and intra-vaginal EMG significantly increased; number of pads used per day decreased significantly; could not find differences between group A, B and C; The additional ES did …

## Sheet: ElectromagneticTracking
No.	Title	Author	Year	Citations	Sensor			Secondary Sensor	Obtained Parameter		Validation Method		Connection Parameter-Pelvic Floor	Observed part of the pelvic floor	Subject characteristics				Test Position	Test Activity	Discussion /Results/ Conclusion/Important
				Pubmed		sensor position	supplement information sensor			Specifics to Parameter		Validation indicator			Number of subjects	age	parity	Study group
1	Evaluation of pelvic floor kinematics in continent and incontinent women during running: An exploratory study	Leitner et al.	2018	20	electromagnetic tracking device trakSTAR™	One sensor was attached to the vaginal probe and a second one was secured to the subjects’ skin at the height of the second sacral vertebrae	(3D Guidance trakSTAR™, Ascension Technology Corporation, Burlington VT, sampling rate 250 Hz)	one dimensional strain gauge force sensors (Type KMB52K 10KN 000 D, Megatron Elektronik AG & Co, Putzbrunn, Germany) were mounted under the right and left side of the rear treadmill base.	PFM kinematics in continent and incontinent women during running				PF Kinematics	PFM	Continent: 27 SUI: 19	recruted: 18 to 60 Continent: 38.7 SUI: 45.3	negative pregnancy test for women of childbearing age or being 12 months postpartum for parous women. Nulliparous and parous ?	Continent and incontinent Inclusion criteria were the ability to run on a treadmill, diagnosis of SUI or being continent according to the ICIQ-UIsf questionnaire and personal history, body mass index (BMI) of 18-30, negative pregnancy test for women of childbearing age or being 12 months postpartum for parous women. Exclusion criteria were acute urinary tract or vaginal infections, past urogenita…	running on a treadmill	10 sec of running at each speed was recorded: speeds 7, 11, and 15 km/h.		,-dynamic function of the PFMs and accurately characterises a caudal translation and forward rotation before and cranial translation and backward rotation after heel-strike in running - no differences between continent and incontinent women.	,- further knowledge of kinematic properties of the PF during functional movement, in contrast to established measurements in static positions. - investigation focussed on reflexive involuntary activity during running. -Electromagnetic tracking as an innovative way of assessing PF kinematics. -More knowledge upon PFM muscle actions during dynamic events is needed to refine and better individualiz…
2	Pelvic floor muscle displacement during jumps in continent and incontinent women: An exploratory study	Moser et al.	2019	9	electromagnetic tracking system.	One (TS_Vag; Model 130) was attached to a vaginal probe (STIMPON; INNOCEPT Biodedded Systems GmbH, Gladbeck, Germany) The other (TS_Sac; Model 800) reference sensor was attached on the skin at the height of the second sacral vertebrae	PFM displacement was assessed in six degrees of freedom ETS (3D Guidance trakSTAR; Ascension Technology Cooperation, Burlington VT; sampling rate 250 Hz).	GRF was measured over time by means of a force plate	PFM kinematics in continent and incontinent women during CMJ and DropJumps				PF Kinematics	PFM	CON: 28 SUI: 22 for statistical analyses only: CON: 24 SUI: 21	recruted: 18 to 60 CON: 39.3 SUI: 45.8	parous women at least 12 months postpartum and without breastfeeding. Nulliparous and parous?	Continent and Inkontinent nclusion criteria were a diagnosis of SUI or being continent according to the ICIQ‐UISF and personal history; the ability to jump, to read and understand German; body mass index (BMI) between 18 and 30 kg/ m2; a negative pregnancy test for women of childbearing age; parous women at least 12 months postpartum and without breastfeeding. Exclusion criteria were vaginal or a…	standing	CMJ and Drop Jumps		Concentric and eccentric involuntary reflexive contraction characteristics could be identified, but no stretch‐shortening cycle could be found.	Jumping stimuli inducing involuntary PFM displacement should be used for future investigations to consider a beneficial effect concerning continence.
3
4
5
6
7
8
9
10
11
12
13
14
15
16
17
18
19
20
21
22
23
24
25
26
27
28
29
30
31
32
33
34
35
36
37
38
39
40
41
42
43
44
45
46
47
48
49
50
51
52
53
54
55
56
57
58
59
60

## Sheet: EMG
No.	Title	Author	Year	Citations	Sensor			Secondary Sensor	Obtained Parameter		Validation Method		Connection Parameter-Pelvic Floor	Observed part of the pelvic floor	Subject characteristics				Test Position	Test Activity	Type of Pelvic Floor activation (Results)	Discussion /Results/ Conclusion/Important
				Pubmed		sensor position	supplement information sensor			Specifics to Parameter		Validation indicator			Number of subjects	age	parity	Study group
1	A pelvic floor muscle training program in postmenopausal women: A randomized controlled trial	Alves F. et al	2015	156	surface electromyography (sEMG)	*vaginal probe (Physio-Med Services®) *reference surface electrode was positioned on the right wrist	EMG System do Brasil®		maximum pelvic floor contraction		1. digital palpation 2. International Consultation on Incontinence modular questionnaire – ICIQ	1. maximum contraction of the muscles (Modified Oxford Grading Scale)			Treatment Group: 18 Control Group: 12	65.93 (±8.76) years (age ranged from 52 to 80) TG: 66.11 (±8.72) years CG: 65.67 (±9.21) years	TG: 3.56 (±2.79) CG: 3.92 (±2.11)	30 postmenopausal women during at least 5 years, who presented some urogynecological complaints: stress, urgency or mixed urinary incontinences in a Fitness Program for elderly Treatment Group – TG Control Group – CG	supine position, with their lower limbs flexed and their feet on the stretcher	three maximal voluntary PFM contractions, recorded by the vaginal probe + PFMT: 12 sessions of 30 min each, twice a week, totalizing a six week treatment	PFMT provides an increase in PFM contractility (by both digital palpation and sEMG) and can be effective in the control of urinary symptoms in postmenopausal women; improve of strength, endurance and coordination of these muscles
2	Characterization of Pelvic Floor Activity in Healthy Subjects and with Chronic Pelvic Pain: Diagnostic Potential of Surface Electromyography	Albaladejo-Belmonte M. et al	2021	12	surface electromyography (sEMG)	adhesive electrodes over the perineum: Four electrodes were attached to both labia majora and two additional electrodes (ground: GND, reference: REF) were placed on both iliac spines	isposable Ag/AgCl electrodes (Red Dot 2660-5, 3M, St. Paul, MN, USA) signal amplifier (Grass 15LT+4 Grass 15A94, Grass Instruments, West Warwick, RI, USA)		root mean square (RMS), median frequency (MDF), Dimitrov index (DI), sample entropy (SampEn), and cross-correlation (CC)				objective information on the electrophysiological PFM conditions, the role of musculoskeletal pelvic structures in CPP pathophysiology and lead to better diagnosis and efficient management of patients		24 per group	group1 >35/P: 40.9 ± 7.2 group2 <35&NP: 28.1 ±3.2 group3 CPP: 43.8 ± 8.8	group1 >35/P: 1.5 ± 0.8 group2 <35&NP: 0.0 ± 0.0 group3 CPP: 1.5 ± 0.7	group1 >35/P: healthy women over 35 years old and/or with previous pregnancies group2 <35&NP: healthy women under 35 years old with no previous pregnancies group3 CPP: women over 18 with CPP for more than 6 months	dorsal lithotomy position	protocol of voluntary contractions: 5 maximum voluntary contractions of 5 s each separated by 10 s of maximum relaxation. The signals were recorded from 2 min before the first contraction to 2 min after the last.	signal amplitude was highest in the woman from the CPP group and lowest in the woman from the >35/P group; higher PFM activity values for younger-nulliparous women during PFM contractions and relaxation
3	Contraction of the pelvic floor muscles during abdominal maneuvers	Sapsford RR. et al	2001	588	Periform Intra-Vaginal Probe electrode; anal surface electrodes; disc electrodes	vagina; partially inserted into the anus and attached laterally to opposite sides of the anal canal, up to the level of the dentate line; to the skin over the right lateral abdominal wall, midway between the rib cage and iliac crest in the anterior axillary line;		In 2 subjects, pairs of surface electrodes were placed over the hip adductors (3cm from the pubic attachment of adductor longus) and gluteus maximus (parallel to the muscle fibers 10cm inferior and 5cm lateral to the posterior superior iliac spine); In 1 subject, additional recordings were made from the 3 lateral abdominal muscles with bipolar intramuscular fine-wire electrodes to identify the re…			1. pressure probese inserted into the vagina and anus; 2. ultrasound	2. pattern of activity of the abdominal muscles - change in msucle shape	observation whether voluntary abdominal muscle contraction is associated with pelvic floor muscle activity	pubococcygeus	7 6 women 1 man	women: 45.7 (35–63) man: 30		Six women and 1 man with no histories of lower back pain.	supine with the hips flexed to approximately 60°; standing 1 trial for EMG anal + Ultrasound 1 trial for EMG vaginal + Ultrasound 1 trial for pressure recording	2 maximal voluntary contractions (MVCs) of the PFM; 3 abdominal muscle maneuvres without spinal movement: (1) gentle abdominal hollowing maneuvre; (2) moderate abdominal contraction; (3) strong abdominal contraction; standing: (1) maximal pelvic floor contraction for electromyographic normalization, (2) relaxation of resting tone in the abdominal wall while standing quietly in a relaxed natural p…	exercise of the abdominal muscles may be beneficial in maintaining pelvic floor muscle coordination, support, endurance, and strength; no disfunctions measured
4	Effect of BoNT/A in the Surface Electromyographic Characteristics of the Pelvic Floor Muscles for the Treatment of Chronic Pelvic Pain	Albaladejo-Belmonte M. et al	2021	5	bipolar surface electromyography	six electrodes: four electrodes on the labia majora, a reference electrode (REF) and a ground electrode (GND) on the iliac spines	disposable Ag/AgCl electrodes (Red Dot 2660-5, 3M, St. Paul, MN, USA) + multipurpose amplifier (Grass 15LT+4 Grass 15A94, Grass Instruments, West Warwick, RI, USA)	a reference electrode (REF) and a ground electrode (GND) on the iliac spines	Root mean square (RMS), Median frequency (MDF), Dimitrov index (DI), sample entropy (SampEn)		questionnaires: painful symptoms, sexual function and quality of life		muscle hyperactivity is a characteristic feature of chronic pelvic pain syndromes in which the PFM has the main role		48 women group1 patients: 24 group2 healthy: 24	group1 patients: 43.8 ± 8.8 group2 healthy: 40.9 ± 7.2	group1 patients: 1.5 ± 0.7 group2 healthy: 1.5 ± 0.8	Women with Cronic Pelvic Pain for more than 6 months treated with botulinum neurotoxin type A (BoNT/A) injected into the pubococcygeus muscle + healthy control group	dorsal lithotomy position	measurements at Weeks 0, 8, 12 and 24; 3 min of basal recordings in a relaxed state; five maximum voluntary tonic contractions of 5 s spaced with relaxing periods of 10 s	Significant reductions of RMS and DI and increments of MDF and SampEn were obtained after the infiltration, mainly during the PFM contraction, at Weeks 8, 12 and 24; They may be associated with fewer muscle fibers available to develop action potentials, a drop in muscle fatigue and muscle fiber synchronization and the appearance of fibrillatory potentials after BoNT/A chemical denervation; BoNT/A…	surface electromyography can also provide useful information on the distribution of BoNT/A in the PFM in treatment for CPP.
5	Effect of electromyographic biofeedback as an add‐on to pelvic floor muscle exercises on neuromuscular outcomes and quality of life in postmenopausal women with stress urinary incontinence: A randomized controlled trial	Bertotto A. et al	2017	120	surface electromyography	1. disposable intravaginal probe electrode (Miotec) 2. Two surface patch electrodes on the abdomen	Miotool 400 system (Miotec).	external electrode placed over a bony surface (Reference)	-	-	muscle strength	modified Oxford scale	The theoretical foundation for strength training of the dysfunctional pelvic floor is based on improving structural support, prolonging activation time, and enhancing precontraction, which may reduce leakage or prevent it altogether.12 In terms of muscle strength, these physiological gains can be achieved with at least 5 months of proper training.		45 women group1 control: 14 group2 PFME: 15 group3 PFMR+BF: 16	group1 control: 57.1 ± 5.3 group2 PFME: 59.3 ± 4.9 group3 PFMR+BF: 58.4 ± 6.8	group1 control: 2.6 ± 1 group2 PFME: 2.3 ± 1.3 group3 PFMR+BF: 2.6 ± 1	postmenopausal women with SUI Group 1, pelvic floor muscle exercise group (PFME); Group 2, pelvic floor muscle exercise + biofeedback group (PFME + BF); Group 3, control group (CG)	lithotomy position + supine, seated, and standing positions	PFM assessment (prior to training + after 4 weeks training): three maximum voluntary contractions (MVCs) lasting 3 s each with 5 s for relaxation; 2-min rest sustain one contraction for up to 10 s three coughs Training of PFME and PFME+BF group: 8-session protocol of pelvic floor muscle training 20-min sessions twice weekly + exercises at home control group: day 1 and reassessed at 6 weeks - no t…	improvement in neurofunctional capacity of the pelvic floor and quality of life outcomes in this population - most significant gains observed for precontraction, endurance, and MVCs: improvement in muscle strength (as measured by the modified Oxford scale) in the PFME group+ PFME + BF group; in the PFME and PFME + BF groups, a significant (P < 0.0001) improvement was observed in precontraction be…
6	Effectiveness of pelvic floor muscle training alone or combined with either a novel biofeedback device or conventional biofeedback for improving stress urinary incontinence: A randomized controlled pilot trial	Kannan P. et al	2022	4	1. PelviSense wearable EMG sensor 2. Conventional Biofeedback System	1. perineal region, covering the pubococcygeus and puborectalis muscles; width of the sensor is oriented along the medial-lateral axis, and the length is oriented along the anterior-posterior axis of the perineal region 2. intravaginal	1. reusable sensor is attached to disposable, dry surface electrodes 2. Kegel biofeedback pelvic muscle trainer (KM518)	-	electrical activity associated with PFM contractions: PFM activity as the difference in voltage between two surface electrodes acceptance of PelviSense		ICIQ-SF, the 1-h pad test, and the Modified Oxford Scale (MOS)				51 women: group1 PelviSense: 17 group2 conventional biofeedback: 17 group3 control, only PFMT: 17	group1 PelviSense: 49.3 (5.5) group2 conventional biofeedback: 52.5 (6.2) group3 control, only PFMT: 46.8 (8.3)	Number of births, n (%) group: 1 2 3 0 1 (5.9) 8 (47.1) 5 (29.4) 1 4 (23.5) 3 (17.6) 3 (17.6) 2 9 (52.9) 4 (23.5) 6 (35.9) 3 3 (11.8) 2 (11.8) 3 (11.8)	women with mild to moderate SUI three groups: group1 PelviSense assisted PFMT group2 CB-assisted PFMT group3 PFMT alone (control group)	antigravity positions (lying on their sides, supine, prone, or kneeling on all fours) and progressing to against-gravity positions (sitting and standing)	45 min supervised PFMT sessions with eight contractions for each PFMT exercise once per week for 4 weeks + anschließend unsupervised home exercises of at least eight contractions, three times per day, for 5 days each week outcome assessment: baseline, after 4, 12, 24 weeks	PelviSense device has a higher acceptance rate than the CB device; PFMT performed with assistance from the PelviSense device is superior to PFMT performed reducing the severity of urine loss, and increasing PFM strength, as measured using the ICIQ-SF, 1-h pad test, and MOS, respectively
7	Electromyographic characteristics of pelvic floor muscles in women with stress urinary incontinence following sEMG-assisted biofeedback training and Pilates exercises	Chmielewska D. et al	2019	58	surface electromyography	endovaginal probe (Everyway Medical Instruments Co, PR02A) reference surface electrode (silver/silver chloride) was placed over the right anterior superior iliac spine two bipolar self-adhesive electrodes were located on the right side along muscle fibers of the rectus abdominis, transversus abdominis, and gluteus maximus	The Myo Trace 400 (Noraxon U.S.A. Inc.) devices	-	resting muscle activity: average peak (%MVC), mean amplitude (%MVC) repeated short (quickflick) contractions: average peak (%MVC), average mean (%MVC) repetitions of 10-second voluntary contractions: peak amplitude (%MVC), mean amplitude (%MVC) sustained 60-second contraction: median frequency (Hz), mean frequency (Hz) and RMS sEMG (μV). The root mean square (RMS) 10-s relaxation: mean amplitude …	-	1. changes in the activity of the pelvic floor muscles as per electromyographic recordings; 2. changes in symptom severity - incontinence episodes, micturition, and nocturia - voiding diary 3. quality of life improvement - Kings Health Questionnaire				31 women: group1 BF: 18 group2 Pilates: 13	group1 BF: 52.9 ± 4 group2 Pilates: 51.5–6 ± 5.2	Number of pregnancies group: 1 2 none 0 1(7.7%) one time 3(16.67%) 1(7.7%) two time 9(50%) 6(46.1%) three time 5(27.78%) 4(30.8%) four time 1(5.55%) 1(7.7%)	women with mild or moderately severe urinary incontinence group1 sEMG biofeedback group2 pilates	MVCs in supine position, with the hip and knee joints flexed at 30 ̊ and 90 ̊ sEMG recordings: lying supine and standing	sEMG biofeedack: 30–50 minutes sessions three times weekly for eight weeks Pilates: 3 sessions of 40–50 minutes weekly for eight weeks All participants (BF and P) were also instructed to integrate PFM contractions into daily activities and were trained to add the Knack maneuver with coughing, and sneezing. assessment: sEMG activity of the pelvic floor muscles was tested during five trials intwo p…	Both sEMG biofeedback and Pilates exercises failed to cause aclear increase in bioelectrical PFM activity during contractions. eight weeks of regular pelvic floor muscle training with sEMG biofeedback did not increase the sEMG activity of the pelvic floor muscles, which contrasts with the findings of other studies;
8	Pelvic floor exercises with biofeedback for stress urinary incontinence	Capelini MV. Et al	2006	124	surface EMG biofeedback	Adhesive surface electrodes were fixed at the abdomen intravaginal electrode	Myotrac-3 G (Thought Technology Ltd. Montreal, Canada)		undesired contractions of abdominal muscles contractions of pelvic floor muscles		Urodynamic tests, pad test, bladder diary QoL	The King’s Health Questionnaire			14 women	49.6 years (range from 34 to 64 years)	In 76.9% of the patients there has been a previous vaginal delivery and mean parity was 2.15 ± 1.77)	patients diagnosed with stress urinary incontinence (SUI)	lithotomy position	12 weeks of pelvic floor muscles exercises: 2 physiotherapeutic sessions of 30 to 40 minutes per week with 3 series of 10 sustained contractions followed by a period of relaxation (contraction time increasing)	After 12 weeks of treatment, the mean urinary leakage reduced but no significant differences between leakage either immediately or 3 months after treatment; significant decrease in voiding frequency; pelvic floor exercises associated with biofeedback applied according to the described protocol promoted significant changes in the bladder diary, pad test and urodynamic parameters. + in QoL
9	Randomized controlled trial of pelvic floor muscle training with or without biofeedback for urinary incontinence	Hirakawa T. et al	2013	144	surface EMG biofeedback	vaginal probe	FemiScan Clinic System; MegaElectronics, Kuopio, Finland	-			King’s Health Questionnaire (KHQ); International Consultation on Incontinence Questionnaire-Short Form (ICIQ-SF); voiding diary; 1h pad test; measurement of PFM strength - perineometry				46 women group1 PFMT: 23 group2 BF: 23	group1 PFMT: 58.3±11.2 group2 BF: 55.3±9.8	group1 PFMT: 2.1±0.6 group2 BF: 2.2±0.7	women with SUI diagnosed by a urogynecologist group1: PFMT with BF group: PFMT without BF		PFMT + home training twice every day: relax-contraction protocol	scores for incontinence impact, role limitations, physical limitations, emotions, and incontinence severity significantly improved in both groups after the 12 weeks’ training; no statistically significant difference between the two groups was shown in any of the outcome variables after 12 weeks’ training; women in the BF group with very low PFM strength tended to improve the maximum vaginal squee…
10	Reliability and differentiation of pelvic floor muscle electromyography measurements in healthy volunteers using a new device: The multiple array probe leiden (MAPLe): Reliability of the Multiple Array Probe	Voorham-van der Zalm PJ. Et al	2013	75	probe with 24 electrodes to measure EMG signals	vaginal and for anal measurements; most caudal electrodes to be located at the level of the external anal sphincter (EAS) or hymen; Correct orientation requires the different sides to be correctly aligned with the front, back, left, and right side of the volunteer.	Multiple Array Probe Leiden (MAPLe)	reference electrode was placed on the left spina iliaca anterior superior; surface electrodes registered the activity of abdominal, gluteal, ad adductor muscles;	Reliability and Differentiation of Pelvic Floor Muscles; Tone at Rest; MVC; Endurance		Placement of the electrodes with respect to the anatomy of the PFM was checked by MRI (1,5T2) and correct PFM contraction was checked using 2D and 3D ultrasound (BK Medical1) in a random group of volunteers		Per PFM several electrodes; During the cough and valsalva movement, the coccyx and ARA move downwards and backwards, away from the pubic symphysis. Dynamic MRI also revealed displacement of the probe relative to the vaginal or anal wall during cough and valsalva, which resulted in motion artifacts in the EMG signals. Therefore, cough and valsava were omitted.		group1: 61 group2: 86 group3: 37 group4: 5 group5: 40	group1: 41 (19–70) group2: 24 (18–49) group3: 44 (32–56) group4: 54 (50–65) group5: 58 (51–72)	group1: 0 group2: 0 group3: 2.24 (1–4) group4: 0 group5: 2.3 (1–5)	healthy volunteers: group1: males group2: nulliparous, premenopausal females group3: parous, premenopausal females group4: nulliparous, postmenopausal females group5: parous, postmenopausal females	women: vaginally in the supine position with the knees bent and legs slightly apart and then anally in the side position with knees bent, men: anally in the side position	five consecutive tasks, each separated by a 1-min rest: 1 minute rest, 10 maximum voluntary contractions (MVC) held for <3 sec, three maximal endurance contractions of 30 sec, three maximal effort coughs, and three valsalva manoeuvres	The MAPLe has shown to be a reliable measurement device to register EMG activity of different muscles of the pelvic floor and their sides. In the future, the MAPLe can be used for diagnosis and treatment of pelvic floor dysfunction in clinical practice and in research. The MAPLe can be used for the development of standardized diagnosis and treatment protocols in clinical practice.
11	The relative activation of pelvic floor muscles during selected yoga poses	Blagg and Bolgla	2023	?	Perianal surface EMG sensors	Perianal; placed to the left and right of the anal sphincter at the three o’clock and nine o’clock positions in accordance with standard practice recommendations [24, 25].	surface electromyography (EMG), 16-channel EMG system (Delsys, Newton, MA). EMG data were sampled at 2000 Hz and bandpass filtered between 20 and 450 Hz, with a mode rejection ratio of greater than 80 DB. All data were root-mean-squared (RMS) over a 125-ms window. A computer algorithm determined the peak EMG amplitude of the MVICs, which represented 100% activity. EMG data collected during the po…	-	Muscle activity levator ani		-		Muscle activity of part of the pelvic floor	levator ani	25	23,7 plus minus 2,2	nulliparous	exercise at least 30 min threetimes per week for the past six months. Exclusion criteria were as follows: a) no historyof back or lower extremity injury in the past year; b) no history of back or lower extremity surgery; and c) greaterthan 4 weeksexperience of yoga practice.	yoga poses for 30 s: locust; modified side plank; side angle; and hands-clasped front plank.	yoga poses for 30 s: locust; modified side plank; side angle; and hands-clasped front plank.	EMG activation of the LA rangedfrom 26.3 to 63.5% MVIC across all poses. Subjects generated over 1.8 times greater activity (p < 0.001) during the LOCUST compared to all other poses	Discussion: higher muscle activation - higher EMG activity - greter strength gains Einteilen in Stufen je nach Prozentsatz von MVC, Bewertung wie gut strength gians? Knowing the level of activation of the PFM during yoga poses will provide clinicians an evidence-based approach for exercise prescription [18] Zusammnehang zw. Levator ani und obturator internus? Limitation: crosstalk bei surface EMG…
12	The role of lumbopelvic posture in pelvic floor muscle activation in continent women	Capson et al.	2011	137	Electromyographic (EMG)	intravaginal	Periform™ vaginal probe coupled to Delsys™ Bagnoli8 EMG amplifiers This pear-shaped probe has stainless steel electrodes embedded on the right and left sides and has been reported to record PFM activity with minimal cross-talk during tasks such as those used in the current study	1. vaginal manometry using a Peritron™ perineometer 2. Lumbopelvic angle using Optotrak™ 3D motion analysis system 3. bipolar stainless steel electrodes were placed on the rectus abdominus, external obliques , internal obliques, and erector spinae	PFM EMG amplitude presented by posture and by task EMG activity of the different muscles across the three postures MG activity of the different muscles across the five tasks Intra-vaginal pressure measured across tasks and postures				Muscle activity of the pelvic floor	intravaginal measurement	16	between the ages of 22 and 41	nulliparous	Exclusion reasons: parous, reported an incident of involuntarily leaking urine in the past month, or had experienced low back or pelvic pain in the past year.	supine and quiet standing activities five tasks (quiet standing, maximal effort cough, Valsalva manoeuvre, maximum voluntary contraction (MVC) of the PFMs, and a load-catching task) in three different standing postures (normal lumbopelvic posture, hyperlordosis and hypolordosis).	five tasks (quiet standing, maximal effort cough, Valsalva manoeuvre, maximum voluntary contraction (MVC) of the PFMs, and a load-catching task) in three different standing postures (normal lumbopelvic posture, hyperlordosis and hypolordosis).	PFM Act. Lower in Supine Position than in standing position Tonic PFM EMG activity in standing hypo-lordotic posture was significantly higher than in habitual posture. More information in the graphs: Postures und activities, pressures	higher resting PFM activity in all postures in standing as compared to supine and that in the standing position, there was higher resting PFM activity in the hypo-lordotic posture as compared to the normal and hyperlordotic postures. During the MVC, cough, Valsalva, and load-catching tasks, subjects generated significantly more PFM EMG activity when in their normal posture than when in hyper- or …	It should be noted, however, that the intra-vaginal manometry measurements made using the Peritron™ perineometer are not simply representative of the force output from the PFMs alone, but rather result from the action both of the PFMs and the abdominal muscles (Madill and McLean, 2008) as well as pressures caused by the gravitational forces acting on the pelvic organs (Bo and Fickenhagen, 2003) a…
13	Pelvic floor muscle activity during jumps in continent and incontinent women: an exploratory study	Moser et al.	2018	35	surface EMG	vaginal probe, intravaginal	tripolar vaginal probe (STIMPON™ Innocept Biobedded Systems GmbH, Gladbeck, Germany, patent number EP 0 963 217 B1, CE 0482) with ProDry™ tampon (Innocept Biobedded Systems GmbH, Gladbeck, Germany)	force plates, Ground reaction forces	PFM EMG during CMJ and DJ				Muscle activity of the pelvic floor	intravaginal measurement	28 continent 22 incontinent	21 to 58 years.	not known	Inclusion criteria were a diagnosis of SUI or being continent according to the ICIQ-UIsf and personal history, ability to jump, BMI between 18 and 30 kg/m2, ability to read and understand German, a negative pregnancy test for women of childbearing age and parous women at least 12 months postpartum and without breastfeeding. Exclusion criteria were acute urinary tract or vaginal infections, past u…	Counter Movement Jump (CMJ) and Drop Jump (DJ)	Counter Movement Jump (CMJ) and Drop Jump (DJ)	no significant statistical differences could be found between continent and incontinent women, neither for EMGmax values nor for the time needed to reach EMGmax During DJ and CMJ a significant increase of EMG preactivity and reflex activity was found	The investigation concerning PFM activation during vertical jumps for continent and incontinent women showed no significant difference between the groups. Higher jumps produce a rising ground reaction force and induce higher force demand for PFM during landing [19]. Limitations: EMG data may be affected by crosstalk and a displacement of the vaginal probe --> During jumps large ground reaction fo…	During the landing phase the PFMs were showing a pre-activity before and reflex-activity after the foot landing without statistical difference within the groups. PFM reha programm with MVC and fast voluntary contraction sufficient? --> in sport activities: mainly involuntary PFM contraction
14	Evaluation of pelvic floor muscle activity during running in continent and incontinent women: An exploratory study	Leitner et al.	2017	85	surface EMG	vaginal probe, intravaginal	tripolar STIMPON™ (Innocept Biobedded Systems GmbH, Gladbeck, Germany) vaginal probe . The electrodes were covered by the ProDry™ tampon (Innocept Biobedded Systems GmbH), that had been soaked beforehand in a physiologic saline solution. The reference electrode (Ambu Blue Sensor N, Ballerup, Denmark) was placed on the left anterior superior iliac spine and applied according to the SENIAM recommen…	treadmill T7-0 (Lifefitness, Rosemont, IL) was used. To detect impacts during running (heel strike as initial contact; considered time point zero T0 in the following), one dimensional strain gauge force sensors (Model KMB52K 10KN 000 D, Megatron Elektronik AG & Co, Putzbrunn, Germany) were mounted under the right and left side of the rear treadmill base.	PFM EMG during running in three differnt speeds				Muscle activity of the pelvic floor	intravaginal measurement	28 continent 22 SUI	18-60	Parous women who were at least 12 months postpartum, after first menstruation and after stopping breastfeeding were also included.	continent and incontinent	running at 7, 11, and 15 km/h	running at 7, 11, and 15 km/h	No significant statistical differences between continent and incontinent subjects could be found for the EMG values in the six time intervals, neither for EMGmax values and EMG onset activity (ON) nor for the time needed to reach the maximum EMG activity The mean EMG pre-activity and reflex activity increased significantly with speed.	As PFM activity increased with speed it can be argued that even higher stimuli are imposed on the PFM with faster running speeds. Increases of activity with higher speed can be explained by rising ground reaction forces27 and associated higher force demands for the PFMs. Limitation: crosstalk EMG during running The inclusion of “less severe” incontinent women may have contributed to the fact that…	Running appears to trigger pre-activation before and reflex-activation after heelstrike with no statistical differences between the groups Running as potential training stimulus, leading to reflex activity of PFM Consequently, existing PFM training programs have to be complemented by exercises that give rise to involuntary, reflexive muscle actions
15	Postural and Respiratory Functions of the Pelvic Floor Muscles	Hodges et al.	2007	578	Surface electromyographic (EMG)	intravaginal	female : (Periform Intra-Vaginal Probe, NEEN HealthCare, England, UK) male: surface electrodes (Medtronic, Minneapolis, MN) inserted into the anus and attached laterally to the anal mucosa	EMG: right lumbar erector spine (ES), right lumbar erector spine (ES), posterior portions of the left deltoid, transversus abdominis in one subject using bipolar fine-wire electrodes potentiometer for arm movement IAP: gastric pressure (IAP) were made using a pressure transducer inserted via the nose into the stomach (Gaeltec Ltd, Isle of Skye, Scotland) anal pressure using a pressure balloon ins…	(male sensor: recordings primarily from the external anal sphincter) Overall: PFM activity, activity of other muscles				Muscle activity of the pelvic floor	female: intavaginal male : anus	1 male 6 females	female subjects: 45.7 (35–63) yr // male subjects: 30 yr	one subject was nulliparous and the remainder had between 2 and 4 normal vaginal deliveries.	No subjects experienced clinical urinary incontinence.	standing	rapid arm movements different types of breathing Movements with breathing	PFM contribute to the postural response associated with arm movements these muscles are active as a component of the preprogrammed postural adjustment that prepares the body for predictable perturbations. he data also indicate that PFM activity is modulated during quiet breathing. However, this activity is more closely associated with activity of the abdominal muscles than with changes in IAP.??	Conclusion: - initial evidence that the PFM contribute to both postural and respiratory functions and are likely to receive drive from multiple sites in the nervous system. - important contribution to the coordination of postural, continence, and respiratory functions and may help explain the link between continence and back pain.	Crosstalk vorversuch: Keine Anzeichen von Crosstalk für PFM mit Glut, usw., aber es wird corsstalk innerhalb PFM vermutet, deswegen wird nicht die Muskelaktivität eines bestimmten PFM angegeben, sondenr nur PFM insgesamt
16	Pelvic floor muscle activity patterns in women with and without stress urinary incontinence while running	Koenig et al.	2020	18	surface EMG	vaginal probe, intravaginal	vaginal probe, tripolar STIMPON (Innocept Biobedded System GmbH, Gladbeck, Germany) , the electrode was covered by a ProDry (Innocept Biobedded System GmbH) tampon soaked in a physiological saline solution. A reference electrode (Ambu Blue Sensore N, Ballerup, Denmark) was fixed on the left anterior superior iliac spine after skin preparation following the SENIAM guidelines		PFM EMG during running in three differnt speeds				Muscle activity of the pelvic floor	intravaginal measurement	28 continent 21 incontinent	18-60	negative pregnancy test, nulliparous or at least 12 months postpartum, and not breastfeeding.	continent and incontinent	running 7, 11 and 15 km/h	running 7, 11 and 15 km/h	This study compared continent to incontinent women by using a wavelet approach and illustrated spectral changes of the pre- and post-initial contact phase during running at 3 different speeds. --> Analyse er Frequenzen des EMG Signals, unterschiedliche Fasertyp Rekrutierungsmuster?	Wavelet analyses are suitable for identifying specific differences in power spectra shifts of PFMs during running, within the range of only a few milliseconds. wavelets could be used for crosssectional comparisons of groups, PFM training methods and also intervention studies to expand the standard training protocols with high-impact activities such as running or jumping.
17	Activity Patterns of Pubococcygeal Muscles in Nulliparous Continent Women	Deindl et al.	1993	141	EMG, wire electrodes inserted percutaneously	percutaneously into the left and right pubococcygeal muscle.	ire electrodes were inserted under transvaginal digital control (via a 4.1-cm steel needle, which was immediately removed) percutaneously into the left and right pubococcygeal muscle.	-	EMG of pubococcygeal muscles during relaxtion, contraction, stop of urine flow by squeezing, cough, valsalva maneuvre				pubococcygeal muscles are part of PF	pubococcygeal muscles	10	22-32	nulliparous	continent woman	supine and erect postion	without and with bladder filling complete relaxtion contract as long as possible stop urine flow by squeezing cough Valsalva Manoeuvre	Recruitment of motor units was observed during the following manoeuvres : voluntary contraction, the attempt to stop urine flow in midstream; coughing; and-as a rule-during the Valsalva manoeuvre	wire elctrodes for EMG advantages: - Selective recordings, especially of deep seated muscles, can be obtained only by needle or wire electrodes. - painless once insertion - not dislodged by movement - excellent reproducibility of EMG pattern ins suspine and erect position disadvanteges: - non-standardised interelectrode distance -> some variability in EMG activity recorde at different sides - usw…
18	Straining Puborectalis Reflex: Description and Significance of a “New” Reflex	Shafik et al.	1991	12	EMG, concentric needle electrode	puborectalis muscle	concentric needle electromyographic electrode (Type 13L49, Disa, Copenhagen) was introduced, without anesthesia, into the puborectalis muscle	IAP: balloon-tipped catheter was introduced per urethra into the empty urinary bladder. It was attached to a pressure transducer (Statham 230B, Oxnard, CA, USA)	EMG of puborectalis muscle				puborectalis muscle ist part of the pelvic floor	puborectalis muscle	10 male 9 female	22-58, average: 38,6	7 women were multiparous	normal rectal functions as shown from the history of the subjects and from the physical, neurologic, and proctologic examinations; stool character and frequency were within the normal limits.		The subject was asked to strain either by coughing or by doing Valsalva’s manoeuver, and the intra-abdominal (intravesical)pressure as well as the response of the puborectalis muscle were recorded. straining types: sudden straining:evoked by coughing or sneezing slow, sustained straining that is practiced with defecation or micturition, simulated by Valsalva’s manoeuver.	puborectalis muscle contracts on sudden straining	puborectalis muscle contracts on sudden straining The reproducibility as well as the disappearance of the reflex action on anesthetizing the muscle point to the constancy of the reflex.	potential use as an Investigation tool: The straining puborectalis reflex may prove of diagnostic significance in defecation and micturition control disorders.
19	Contraction of the Pelvic Floor Muscles During Abdominal Maneuvers	Sapsford and Hodges	2001	588	surface EMG, anus or vagina	pubococcygeus (PC) muscle in the women external anal sphincter (EAS)	vagina: Periform Intra-Vaginal Probe electrode (PC) anus: pregelled disposable surface electrodes (EAS)	abdominal muscle activity: Ag/AgCl disc electrodesc were fixed to the skin of all subjects over the right lateral abdominal wall anal, vaginal pressure gastric pressure In 2 subjects, pairs of surface electrodes were placed over the hip adductors and gluteus maximus --> analyse iif crosstalk occours Ultrasound for measuring activation pattern of abdomnial muscles	EMG pubococcygeus (PC) muscle in the women EMG external anal sphincter (EAS)				pubococcygeus (PC) muscle in the women external anal sphincter (EAS) are parts of pelvic floor	pubococcygeus (PC) muscle in the women external anal sphincter (EAS)	6 woman 1 man	35-63, average 45,7	1 nulliparous, other: 2 to 4 normal vaginal deliveries	No subject experienced clinical urinary incontinence, although 2 had occasional mild symptoms of incontinence.	suspine (hips flexed 60°)and standing	(1) gentle abdominal hollowing maneuvre: —this task aimed to activate TrA predominantly and involves gentle inward movement of the lower abdomen12; (2) moderate abdominal contraction—this task was performed in a similar manner to the gentle contraction, but with greater effort and was expected to involve contraction of all of the abdominal muscles; (3) strong abdominal contraction—for this maneuv…		The findings of this study indicate that exercise of the abdominal muscles may be beneficial in maintaining pelvic floor muscle coordination, support, endurance, and strength Similar exercise has the potential to be useful in the rehabilitation of persons with symptoms of dysfunction For instance, contraction of the abdominal muscles may provide an efficient mechanism with which to initiate and t…
20	RELATIONSHIP BETWEEN ANKLE POSITION AND PELVIC FLOOR MUSCLE ACTIVITY IN FEMALE STRESS URINARY INCONTINENCE	Chen et al.	2005	60	surface EMG, intravaginal probe	intravaginal	biofeedback instrument (FemiScan, Mega Electronics, Finland)		PFM activity				PFM activity	PFM activity	39 women	38-72	?	with SUI were selected on the basis of detailed history taking, clinical examination, diaper test, pelvic floor muscle testing, bladder diary, and urodynamic assessment. Excluded: musculoskeletal problems such as knee joint osteoarthritis, ankle joint deformities, or lower back pain in the previous 6 months, had undergone major abdominal or pelvic surgery, were unable to perform the PFM contracti…	horizontal standing, standing with the ankles dorsiflexed (15°) standing with the ankles plantar flexed (15°)	voluntary? The PFM rest period and maximal contraction recordings were conducted in every position		relationship between PFM activity and various ankle positions (Pelvic tilt) standing posture with the ankles plantar flexed resulted in a posterior pelvic tilt and a decrease in PFM activity compared with a standing posture with the ankles in a horizontal position. We found that an upright standing posture with the ankles dorsiflexed could facilitate anterior pelvic tilt, which in turn increased …	Discussion Sachen Makiert: für posture interessant lesen! ABER: Beachten, willkürliche Kontraktion, keine Kontraktionm, die ausschließlich durch Belastungen von Internal Organs und IAP hervorgerufen wird
21	Submaximal pelvic floor muscle contractions: similar bladder-neck elevation, longer duration, less intra-abdominal pressure	Junginger et al.	2018	10	surface EMG	EMG was placed in the vagina at the level of the puborectalis muscle	A surface PFM-EMG electrode attached to a sponge (Disposable Vaginal Surface Electrode, Mediwatch, UK)	,- perineal ultrasound measuring Bladder neck position - IAP and urethral pressure with a microtip catheter - surface EMG electrode for external and internal obliquus muscles was placed just medial to the upper anterior iliac spine after cleaning the skin with an alcohol pad. - breathing with a circular thorax sensor	PFM activity				PFM acitivity	PFM activity	68 women with SUI 14 vaginally nulliparous continent (control group)	28–77, median age 47	parity ranged from 0 to 8 (median 1)	continent and incontinent women	upright	perform maximal PFMC as long as possible perform submaximal PFMC (50% of max) as long as possible controlled with EMG		Submaximal PFMC significantly elevates the BN and can be maintained for more than twice as long as maximal PFMC. Maximal PFMC does not elevate the BN much further and has the disadvantage of considerably increasing the IAP. Especially in women with pelvic floor disorders, this might offset the initial functional BN elevation and result in increased urgency.	Implementation of submaximal PFMC training might therefore be beneficial in incontinent women. Submaximal PFMC might not replace PFM strengthening programs if muscle power and augmentation is required to improve PF symptoms.
22	Electromyographic Activity of the Pelvic Floor Muscles and Internal Oblique Muscles in Women during Running with Traditional and Minimalist Shoes: A Cross-Over Clinical Trial	García-Arrabé et al.	2023	?	surface EMG	intravaginal	PeriformTM vaginal probe (Neen HealthCare, Dereham, UK)	sEMG electrodes (Natus Medical Incorporated, Middleton, CA, USA) for measurements of internal oblique (IO) muscles (seitlicher Bauchmuskel) basographic sensors: recording gait cycle	PFM activity				PFM activity	PFM activity	10	between 20 and 38	nulliparous	Female recreational runners meeting	PFM and IO sEMG activity was collected during running at 9, 11, and 13 km/h with two types of shoes: conventional and minimalist	PFM and IO sEMG activity was collected during running at 9, 11, and 13 km/h with two types of shoes: conventional and minimalist		nulliparous female runners wearing minimalist shoes exhibit lower electromyographic activity of the IO muscle compared to those wearing traditional shoes in 90 s of running No differences were found in the EMG activity of PFMs comparing the two types of shoe
23	Investigation of Electromyographic Activity of Pelvic Floor Muscles in Different Body Positions to Prevent Urinary Incontinence	Lee et al.	2019	16	surface EMG	anal/vaginal probe		Pairs of silver/silver chloride electrodes (1.5 cm center to center, Therapeutics Unlimited) were attached to the internal oblique (IO), multifidus (MF), tibialis anterior (TA), and gastrocnemius (GCM) muscles to monitor postural muscle activity.	PFM activity				PFM activity	PFM activity	61: 28 male 33 female	male: 37,86 female: 43,04		healthy adults without pelvic floor dysfunction	4 body positions: ankle dorsiflexion and plantar flexion in standing position ankle dorsiflexion and plantar flexion in long sitting position	pelvic floor and trunk stability muscle activity in 4 body positions (ankle dorsiflexion and plantar flexion in standing position, and ankle dorsiflexion and plantar flexion in long sitting position).	significant increase in PFM activity from the ankle neutral position while standing for both ankle dorsiflexion and plantar flexion in standing position (p<0.05). In maximal contraction of PFM in the standing position, IO and MF were found to co-activate (p<0.05)	Factors affecting PFM activity were pelvic tilt angle and cocontraction activity of postural muscles. In the standing position, the ankle DF and PF activated PFMs, which was found to be co-activate with trunk stability muscles Pelvic floor training programs based on the results of this study may be helpful in patients with incontinence.
24	Pelvic floor and abdominal muscle responses during hypopressive exercises in women with pelvic floor dysfunction	Brazález et al.	2020	41	surface EMG	electrodes were adhered to the skin on either side of the perineum	hydrogel foam electrodes (Covidien, Kendall, MA) of 10 mm diameter were used for all sEMG acquisition	measure PFM peak force: plastic dynamometric speculum (Pelvimetre, Phenix, Montpellier, France), inserted into the vagina differential electrode on right rectus abdominis, over the right lateral abdominal wall, over the right gluteus maximus, and over the right adductor longus muscle	PFM activity				PFM activity	PFM activity	66 women	mean:45	All women were multiparous	Women were included regardless of their signs and symptoms of pelvic floor dysfunction. The exclusion criteria were: pregnancy, diagnosis, or symptoms consistent with urinary tract infection, or diagnosed neurological disease.	hypopressive exercise in supine position with one leg raised, then in an orthostatic position.	hypopressive exercise in supine position with one leg raised, then in an orthostatic position.		PFMs and the muscles of the lateral abdominal wall are activated during the performance of a HE activation of the PFMs is higher during voluntary PFM contraction than when the PFMs are activated, presumably reflexively, through the HE	The muscles of the lateral abdominal wall are activated to a larger extent during a HEs than during a maximum effort voluntary PFM contraction, but in both the PFMs and the abdominal muscles, the level of activation is lower than what would be ideal to generate hypertrophy.
25	Impact of Different Body Positions on Bioelectrical Activity of the Pelvic Floor Muscles in Nulliparous Continent Women	Chmielewska et al.	2015	50	surface EMG	vaginal probe, intravaginal positioned laterally in the vagina	small diameter vaginal probe with two metal sensors (Everyway Medical Instruments Co).	two bipolar self-adhesive electrodes were located on the right side along muscle fibres of the rectus abdominis, transversus abdominis, and gluteus maximus.	PFM activity				PFM activity	PFM activity	20 healthy women	19–28	nulliparous	Exclusion criteria included a history of SUI, pregnancy, childbirth(s), pelvic surgery, diabetes, hypertension, neurological abnormalities, urinary tract infection, elevated temperature, practicing professional sport, spinal pain, and body mass index over 30 kg/m2.	lying, sitting, standing	voluntary pelvic floor muscle contractions during lying, sitting, standing		(i) Resting activity of the PFMs differed significantly by position; the greatest activity was noted in standing (ii) Average time to peak and activity levels of PFMs did not differ significantly by position. (iii) The test position only slightly affected PFM activity during voluntary contractions; a difference was only shown regarding the lying versus standing positions and lying versus sitting …	The effect of body position on the activity of the PFMs and synergistic muscles is of considerable importance with respect to women’s physical activity as well as the prevention of stress urinary incontinence.
26	Postural activity of the pelvic floor muscles is delayed during rapid arm movements in women with stress urinary incontinence	Smith et al.	2007	144	surface EMG	intravaginal	(Periform Intra-Vaginal Probe, NEEN HealthCare, Dereham, England)	Pairs of Ag/AgCl surface electrodes were used to record EMG activity of the trunk muscles on th right side of the body: obliquus internus abdominis, obliquus externus abdominis, erector spinae, rectus abdominis, anterior deltoid, posterior deltoid	PFM activity				PFM activity	PFM activity	16 women with SUI 14 women with no history of incontinence	SUI women: 49,8 Continent women: 52,5	parity were included in the study	continent and incontinent; inclusion/exclusion criteria more information	relaxed standing position with feet shoulder width apart	flex or extend their right arm as fast as possible		The results of this study demonstrate that postural activation of the PF muscles is delayed in women with SUI. Amongst continent women, PF EMG increased before the onset of deltoid EMG. However, amongst women with SUI, the postural activity of the PF muscles was delayed and occurred after that of the deltoid muscle. Furthermore, in approximately half of the incontinent women, PF EMG actually decr…
27	Co-activation of the Abdominal and Pelvic Floor Muscles During Voluntary Exercises	Sapsford et al.	2001	747	surface EMG? Wegen Periform?	intravaginal	Periform intra-vaginal probe electrode (NEEN HealthCare, Norfolk, U.K.)	EMG recordings of the left-side TrA, obliquus internus abdominis (OI), obliquus externus abdominis (OE), and RA were made using fine-wire electrodes.	PFM activity				PFM activity	PFM activity	7	49.3 years (39–64)	parous	Subjects were excluded if they had a history of PF dysfunction (e.g., urinary stress incontinence), low back pain in the previous 6 months, a history of major abdominal or pelvic surgery, or any major neurological or respiratory condition. Subjects were also excluded if they regularly performed sit-ups or other abdominal muscle training.	Lumbar Flexion Lumbar extension neutral position	crook lying on a firm surface with the hips flexed to 60°, subjects performed maximal contractions of the PF muscles in three different lumbar spine positions.		The results of the present experiment provide evidence that voluntary contraction of PF muscles in women with no history of symptoms of PF dysfunction is associated with abdominal muscle activity. Thus, current opinion that abdominal muscle activity should be discouraged in clinical training of the PF muscles should be reconsidered.

## Sheet: MagneticStimulation
No.	Title	Author	Year	Citations	Sensor			Secondary Sensor	Obtained Parameter		Validation Method		Connection Parameter-Pelvic Floor	Observed part of the pelvic floor	Subject characteristics				Test Position	Test Activity	Discussion /Results/ Conclusion/Important
				Pubmed		sensor position	supplement information sensor			Specifics to Parameter		Validation indicator			Number of subjects	age	parity	Study group
1	Assessment of the Effectiveness of Pelvic Floor Muscle Training (PFMT) and Extracorporeal Magnetic Innervation (ExMI) in Treatment of Stress Urinary Incontinence in Women: A Randomized Controlled Trial	Weber-Rajek, M et al	2020	41	Extracorporeal Magnetic Innervation	chair	NeoControl chair (Neotonus Inc., Marietta, GA, USA): 2.0 Tesla at 50 Hz, delivered for 8 seconds with a dwell time of 4 seconds. During consecutive treatment sessions, the field intensity was being increased from 20% to 100%				1. UI symptoms + treatment outcomes 2. one’s general self-efficacy belief 3. mood of urological, gynecological, oncological, and neurological patients 4. QoL	1. The Revised Urinary Incontinence Scale (RUIS) 2. General Self-Efficacy Scale (GSES) 3. Beck Depression Inventory-II (BDI-II) 4. King’s Health Questionnaire (KHQ)	The pelvic floor muscle training (PMFT) regimen focused on straining fast- and slow-twitch muscle fibers of the pelvic floor using the transversus abdominis muscle tension technique.		111 women : group1 EG1: 40 group2 EG2: 37 group3 Control: 34	aged 45 to 78 (mean 68.77) group1 EG1: 60 to 78 (mean 70.12) group2 EG2: 45 to 76 (mean 66.71) group3 Control: 60 to 78 (mean 69.79)	-	participants affected by urinary incontinence group1: EG1 group2: EG2 group3: Control	PFMT exercises in standing, sitting and lying ExMI: seated	EG1: 12 PFMT therapy sessions (45-minute sessions, 3 times a week, for 4 weeks): specific training + abdominal breathing exercises simulating the thoracic duct EG2: 12 ExMI therapy sessions (15-minute sessions, 3 times a week, for 4 weeks)	improvement in both the physical and psychosocial parameters; RUIS scores showed a statistically significant improvement in the urinary incontinence severity in both the PFMT group (EG1) and the ExMI group (EG2);	more contradictions to the ExMI therapy than to PFMT; 2 subjects withdrew from the ExMI therapy due to the discomfort experienced during the treatment
2	Extracorporeal magnetic innervation therapy for stress urinary incontinence	Galloway, NT. et al	1999	221	ExMI chair	When the patient is seated, the perineum is centered naturally in the middle of the seat, which places the muscles of the pelvic floor and sphincters directly on the primary axis of the pulsing magnetic field. This allows all the tissues of the perineum to be penetrated by the therapeutic magnetic field flux	Neocontrol system (Neotonus Inc., Marietta, Ga)				1. 3-day bladder diary every 2 weeks; 2. dynamic pad weight testing 3. urodynamic evaluation 4. quality of life survey	1. voided volumes, the number of leaks per day, and pad use 2. pad weight 3. the mean bladder capacity; Valsalva leak point pressure	induce effective contractions of the pelvic floor and sphincter muscles		64 women	mean age was 55 6 12 years (range 35 to 83)	-	female patients with demonstrable stress urinary incontinence	ExMI: seated	ExMI: 10 minutes of intermittent low-frequency stimulation (5 Hz), followed by a rest interval of 1 to 5 minutes, and 10 minutes of intermittent high-frequency stimulation (50 Hz). Treatments were given twice a week for 6 weeks.	ExMI therapy offers a new approach for pelvic floor stimulation that improves both stress and urge leakage.
3	Extracorporeal magnetic innervation treatment for urinary incontinence	Yokoyama, T. et al	2004	108	ExMI chair	chair	Neocontrol system (Neotonus Inc., Marietta, GA)				1. 5-day bladder diary 2. urodynamic study 3. validated quality-of-life survey 4. SUI: severity of leakage	3. I-QOL; Visual analog scale, VAS 4. one-hour pad weight testing (leakage of less than 2.0 g)			37 patients: SUI: 17 women Urge incontinence: 3 men + 17 women	SUI: 60.1 ± 12.6 years old (range 29–80) UrI: 68.5 ± 14.2 years old (range 29–85)	(median, range): SUI: 2 (1–3) UrI: 2 (0–3)	patients with urinary incontinence		treatment: 20 min, twice a week for 8 weeks	both urge and stress incontinence patients significantly improved subjectively and objectively after treatment and 9 out of 17 (52.9%) and 13 out of 16 (81.3%) patients, respectively, maintained improvements for 24 weeks after the last treatment.	According to this result, patients with stress incontinence are apt to maintain the effect longer than those with urge incontinence.
4	Extracorporeal magnetic stimulation for the treatment of stress and urge incontinence in women--results of 1-year follow-up	Ünsal , A. et al	2003	12	ExMI chair	chair	(Neotonus Inc., Marietta, GA)				1. 3-day voiding diary 2. a pad-weighing test 3. cystometric study	1. time and amount of voiding and the frequency of leakage 2. pad weight 3. Bladder volume at first desire to void, maximum bladder capacity, VLLP			44 women: group1 stress: 29 group2 urge: 15	median age and age ranges group1 stress: 55 (31–77) group2 urge: 58 (25–78)	-	women with stress incontinece or urge incontinence		treatment: 20 min, twice a week for 8 weeks: 10 min of intermittent low frequency stimulation (5 Hz), followed by 10 min of high frequency stimulation (50 Hz)	One year after ExMI therapy, of the 44 patients, 11 (38%) in the stress group and 6 (40%) in the urge group were cured. In addition, there was an improvement in symptoms in 12 patients (41%) in the stress group and 7 (47%) in the urge group. The cumulative success rate (cure  improvement) for stress and urge incontinence was 79% and 87%, respectively.	Also, frequency and urgency symptoms of patients were decreased with this method. Patients who have a low VLPP and/or a history of previous failed surgery for incontinence may have a less favorable outcome.
5	Patients' perception and satisfaction with pulsed magnetic stimulation for treatment of female stress urinary incontinence	Lim, R. et al	2018	14	pulsed magnetic stimulation	chair	QRS®-1010 PelviCenter (QRS International, Ruggell, Liechtenstein)	-	-	-	seven questions on their perception and acceptability				115 women: group1 active PMS: 57 group2 sham PMS: 58	group1 active PMS: 51.8 ± 10.0 years group2 sham PMS: 52.7 ± 7.8	-	female SUI subjects with ICIQ-UI SF score of ≥6 points group1: intervention group2: control group		two sessions per week for 8 weeks (16 sessions) of 20 min each	no significant differences between the active and sham groups in all parameters regarding patients’ perception and acceptability of PMS; Uroflowmetry parameters did not differ significantly between groups either before or after treatment;	no sensor-measurements for validation - only perceptoin and satisfaction were observed
6	Pulsed Magnetic Stimulation for Stress Urinary Incontinence: 1-Year Followup Results	Lim, R. et al	2017	67	pulsed magnetic stimulation	chair	QRS1010 PelviCenter (QRS-International, Liechtenstein)	-	-	-	ICIQ-UI SF (i) objective cure: pad test (ii) subjective cure: ICIQ-UI SF (iii) PFM function - Peritron™ perineometer	5-point reduction = response criterion leakage of less than 1 gram incontinence episode frequency; (iii) MVC + Peak, average and duration of contraction	PMS helped patients regain PFM muscle coordination and awareness		group1 active PMS: 60 Active + no additional PMS: 36 Active + additional PMS: 24 group2 Sham PMS: 60 Sham + no additional PMS: 19 Sham + additional PMS: 41	group1 active PMS: 51.8 ± 10.0 group2 Sham PMS: 52.7 ± 7.8	-	female SUI subjects with ICIQ-UI SF score of ≥6 points * Code 0: 'Sham + no additional PMS' * Code 1: 'Sham + additional PMS' * Code 2: 'Active + no additional PMS' * Code 3: 'Active + additional PMS'	chair	2 sessions per week for 2 months (16 sessions, 20 minutes each)	At 14 months, subjects who received active PMS sessions showed significantly better PFM function, as measured using perineometer. Furthermore, we showed that 32 PMS sessions resulted in more improvements in maximum and average PFM contractions compared with 16 sessions only. We postulate that treatment efficacy and PFM strength was sustained even at 1-year after discontinuing treatment because PM…
7	The therapeutic efficiency of extracorporeal magnetic innervation treatment in women with urinary tract dysfunction following radical hysterectomy	Sun, MJ et al	2015	9	extracorporeal magnetic innervation	special chair	BioCon-2000WTM, Mcube Technology Co, Korea				1-h pad test; uroflowmetry - bladder scan after the completion of 24 treatment sessions; UDI-6, IIQ-7		The changes in urinary tract function following RH might be related to partial sympathetic and parasympathetic denervation during radical dissection; ExMI can directly and painlessly stimulate the pelvic floor muscles and sacral roots without the insertion of a vaginal plug, and can be more efficient and comfortable than conventional electrical stimulation (Yamanishi et al. 2000a).		32 women	median age: 61.0 range: 52.0–80.0		women with urinary tract dysfunction following radical hysterectomy with demonstrable urinary tract dysfunction for at least 6 months post-surgery	treatment: seated, fully clothed	24 treatment sessions; patients with cervical cancer and RH: additional 3 weeks of ExMI treatment, making a total of twice-weekly treatments for 12 weeks;	ExMI therapy resulted in significant improvements: the 1-h pad test weight significantly decreased from 27.2 g pre-treatment to 12.1 g post-treatment (p  0.05); both the median UDI-6 and IIQ-7 scores showed statistically significant improvements (p  0.001) at every stage of the ExMI treatment and in the 24.2 months mean follow-up duration after treatment; the symptoms of frequency, stress incon…	very specific subject group: urinary tract dysfunction following radical hysterectomy

## Sheet: MRI
No.	Title	Author	Year	Citations	Sensor			Secondary Sensor	Obtained Parameter		Validation Method		Connection Parameter-Pelvic Floor	Observed part of the pelvic floor	Subject characteristics				Test Position	Test Activity	Discussion /Results/ Conclusion/Important
				Pubmed		sensor position	supplement information sensor			Specifics to Parameter		Validation indicator			Number of subjects	age	parity	Study group
1	POPQ system and dynamic MRI in assessment of female genital prolapse	El-Gharib, M.	2013		main technique: POPQ system (no sensors)				pubococcygeal line		pelvic MRI - static and dynamic		diagnosing POP, as physical examination is often insufficient in defining the nature and degree of visceral prolapse		60 patients	38 ± 4.2 years	4.2 ± 1.4	patients having clinical manifestations suggesting pelvic floor weakness; urinary symptoms in 81.67%	supine		Dynamic MRI is a helpful tool in defining the nature, degree and quantitative measurements of genital prolapse because physical examination is often insufficient in defining the nature and degree of visceral prolapse.	mainly POPQfor MRI validation
2	The appearance of levator ani muscle abnormalities in magnetic resonance images after vaginal delivery	DeLancey JOL.	2003	832	Magnetic resonance images of the pelvis	Images 5 mm apart were obtained in axial, coronal, and sagittal views.	Multiplanar two-dimensional fast spin (echo time 15 ms, repetition time 4000 ms) proton density magnetic resonance images	-	-	-	-	-	Previous studies have demonstrated that women with pelvic organ prolapse have gross abnormalities in the levator ani muscle.13	levator ani	240 women: 80 nulliparas 160 primiparas -80 continent -80 SUI	nullipara: 29.2 (5.5) primiparous continent: 29.8 (4.4) primiparous incontinent: 30.0 (5.7)	-	80 nulliparous and 160 vaginally primiparous women where half the primiparas had stress incontinence	-	-	Abnormalities in the levator ani muscle are present on MRI after a vaginal delivery but are not found in nulliparas.
3	Dynamic MRI of the Pelvic Floor Muscles in an Upright Sitting Position	Bo et al.	2001	226	Dynamic MRI	participants sitting in an upright position on a pelvic RF-coil	GE Signa SP, 0.5T Tesla magnet	vaginal balloon catheter for PFM strength in supine position	Movement of bladder neck and coccyx movement				Movement of bladder neck and coccyx movement	Movement of bladder neck and coccyx movement	16 women: Continent: 9 stress incontinence: 7	mean age was 45.1 years (range, 34±64), 39.4 years (SD 3.9) in the continent group, and 52.4 years (SD 8.3) in the incontinent group (P < 0.001).	Mean parity for the whole group was 2 (range, 0±4), 1.7 (SD 1.2) in the continent group and 2.3 (SD 0.8) in the incontinent group (P à 0.3).	continent and incontinent	upright sitting position	pelvic floor muscle function during contraction and straining in an upright sitting position by use of MRI. contract the PFM as hard as possible three times followed by three times of straining.	direction of movement was inward during PFM contraction and downward with straining. No significant differences between continent and incontinent women were detected The coccyx moved in a ventral, cranial direction during contraction. During straining the coccyx was pressed in a caudal, dorsal direction	movement of the coccyx could be observed and measured in all the participants both during contraction and straining. The PFM contraction is concentric as it moves the coccyx in a cranial direction. The coccyx is pressed dorsally during straining.	MRI in an upright position can be used as a method to create more basic understanding of PFM function
4	Coccygeal movement: Assessment with dynamic MRI	Grassi et al.	2007	77	Dynamic MRI	patient in the supine position with a pelvic RF-coil.	0.22 T system (Concerto, Siemens)	none	five measurement methods used to evaluate the coccygeal mobility during Contraction and Straining				movements in PF during Contraction and Straining	five measurement methods used to evaluate the coccygeal mobility different angles, look at skript	Male 17 Female 95	Overall 60.0 (25–84) Male 67.0 (33–75) Female 58.0 (25–84)	out of the 95 women, 11 (11.6%) were nulliparous.	Patients with clinical indication for dynamic magnetic resonance imaging (MRI) defecography/ Reasons: constipation, feeling of incomplete evacuation, pain, organ prolapse, minor trauma Exclusion criteria included controindications to MRI (presence of metal, claustrophobia and pregnancy), detrusor instability, previous pelvic floor surgery or irradiation, and neurologic problems that affect bladde…	supine position with a pelvic RF-coil	all patients simulated the single defecation act, repeating the following phases four times: rest, contraction, straining and evacuation.		Our study, involving patients without coccygodynia, demonstrates that all five measurement methods used to evaluate the coccygeal mobility are useful Our study shows that the coccyx moves backward during defecation.	They affirmed that MRI is a new method that may provide to give additional information about pelvic floor muscle function during contraction.
5	Influence of adequate pelvic floor muscle contraction on the movement of the coccyx during pelvic floor muscle training	Fujisaki et al.	2018	7	Cine MRI	MRI		none	coccyx movement		Modified Oxford grading scale (OS) The OS measures PFM strength by vaginal palpation The OS and the presence/absence of the inadequate muscle substitution patterns were evaluated by specialist nurses or physicians		coccyx moves when PF is contracting	coccyx movement	63 females 57 patients with SUI 6 healthy volunteers With adequate contraction: 13 Without adequate contraction: 50	median: 50 (range, 30–81)	median: 2 (range, 0–3)	(1) with-adequate-contraction group (good OS (≥3) and without inadequate muscle substitution patterns) (2) without-adequate-contraction group (all other participants). With adequate contraction: 13 Without adequate contraction: 50	?	rest and during attempted contraction of the PFM attempted PFM contraction and strain	However, a significant increase in the movement of the coccyx tip in the cranial direction was detected in the group without inadequate muscle substitution patterns. Compared to participants with inadequate pelvic floor muscle contraction, those who had adequate pelvic floor muscle contraction exhibited significantly increased cranial movement of the coccyx.	There is a possibility that the resultof this study may be useful as an objective assessment of effective PFMT.
6	Phase-locked parallel movement of diaphragm and pelvic floor during breathing and coughing—a dynamic MRI investigation in healthy females	Talasz et al.	2011	141	real-time dynamic MRI	real-time dynamic MRI	1.5-T whole body MR-scanner, (Magnetom Avanto, Siemens, Germany)	none	respiratory-related cranio-caudal movement of diaphragm and pelvic floor (PF) and concomitant changes in horizontal abdominal diameter.		The women were evaluated with the FPFQ (Female pelvic floor questionnaire for clinicians and researchers) in a validated German version [19], and with a non-validated questionnaire about medical disorders. The FPFQ uses a four-point scoring system for bladder, bowel, pelvic organ prolapse, and sexual symptoms domains, giving a maximum PF dysfunction score of 40 points. Assessment of PFM function …		movement of pelvic floor during breathing	whole pelvic floor	Data of 8 volunteers was used in the end	mean age, 25±6 years; range, 19–33 years	nulliparous	not pregnant, and in good general health were recruited by personal contacts with the investigators. They were students or employees in a medical health profession and demonstrated a high level of health awareness.	Imaging was performed in the supine position with parallel and slightly flexed legs.	After localization, the women were asked to “breathe quietly”,to “breathe forcefully” and to “cough without changing position” for 10 s each.		,-simultaneous coordinated movement of diaphragm, PF and abdominal wall during breathing and coughing in young healthy women. -The main finding is a synchronous phaselocked parallel movement of diaphragm and PF during quiet and forceful breathing as well as during coughing, thereby supporting the previously noted role of the PF in breathing patterns	The present study provides unequivocal evidence for the role of PFM in physiological breathing. PFM not only support the pelvic organs at rest or in mid-position, resist rising IAP by means of their stiffness or by involuntarily or voluntarily initiated pre-contraction: they contract and relax dynamically during every breath, similar to the diaphragm. Studies that investigate PFM and abdominal mu…

## Sheet: Photogrammetry
No.	Title	Author	Year	Citations	Sensor			Secondary Sensor	Obtained Parameter		Validation Method		Connection Parameter-Pelvic Floor	Observed part of the pelvic floor	Subject characteristics				Test Position	Test Activity	Discussion /Results/ Conclusion/Important
				Pubmed		sensor position	supplement information sensor			Specifics to Parameter		Validation indicator			Number of subjects	age	parity	Study group
1	The Impact of Deep Muscle Training on the Quality of Posture and Breathing	Szczygieł et al.	2018	69	photogrammetric method	Reflective markers were taped on the points that describe the position of the head, pelvic, and trunk in two dimensions (Table 1) and their positions were captured with an optoelectronic system.	The posture was assessed with photogrammetrical body positioning using the optoelectronic body explorer (OBE [Department of Photogrammetry and Remote Sensing Informatics]) Reflective markers were taped on the points that describe the position of the head, pelvic, and trunk in two dimensions	Respiratory chest movements were assessed using respiratory inductive plethysmography (Embletta Gold, Mediserv International, Warsaw, Poland).	posture (head, pelvic, trunk) and breathing				Exercises für PF influence posture and breathing	PFM	18	M age 25.7 ± 3.5 years	?	The participants were recruited from the general nonsmoking population and without any respiratory disorders, chest deformations, pain complaints, or visible postural defects (scoliosis, kyphoscoliosis, barrel, or pectus excavatum). No obesity was observed among the participants (body mass index was below 30 kg/m2).	exercises	All test participants implemented an exercise program activating deep muscles in isolated positions with particular emphasis on transverse abdominal, multifidus, and internal oblique muscles participant was lying on their back, bridging, in four-point kneeling positions, and on an unstable surface Each exercise session consisted of three sets of holding a specific posture for 10 s with the trunk …		The exercises we used mainly activated transverse abdominal muscles as well as multifidus and internal oblique muscles. The results confirmed the effect of deep muscle training on improved postural control. Although our observations were related to the position of the head, torso, and pelvis, the applied exercises only positively affected control of the trunk in the sagittal plane	Deep muscle training improves control of trunk and respiratory control. Posture and breathing stereotype forms a functional unit and is strongly influenced by the thorax position.
2	The Relationship Between Static Standing Posture and Common Pelvic Floor Disorders	Zhoolideh et al.	2021	keine Angabe in PubMed	photogrammetry	ith a height of 90 cm and a distance of 3 m from the subject. Reflex markers were located in anatomical landmarks and photogrammetric photos were taken from the anterior, posterior and the lateral left views.	digital camera (Canon power shot sx 30 hs)	flexible ruler for spinal curvature (Forsun 24 Inch (60 cm) Flexible Curve Ruler Flex Design Rule)	lumbar lordosis and thoracic kyphosis head saggital tilt angle head cornal tilt scapular alignment				relations between posture and PFDs	PF Disorders	47 women with common PFDs (case group) 47 women without any PFDs (control group)	case group: 37.74 ± 6.29 control group: 37.43 ± 6.17	The control group was matched in terms of age, number of births and Body Mass Index (BMI) with the case group. --> parous?	Subjects with menopause, pregnancy, history of spinal, hip, knee or foot surgery, pelvic and abdominal surgery (including cesarean section), smoking, chronic cough, history of respiratory diseases, neurological and connective tissue diseases, severe depression (Beck depression score > 40), osteoporosis (self-reported) and individuals with BMI > 30 were excluded from the study.	habitual posture by using a self-balanced position	habitual posture by using a self-balanced position	lumbar lordosis was significantly decreased in the case group compared to the control group thoracic kyphosis was significantly increased in case group compared to control group The angle of the quadriceps was significantly decreased in case group compared to control group Foot pronation angle in case group was significantly lower in comparison with control group The sagittal shoulder angle in th…	The increase in thoracic kyphosis and decrease in lumbar lordosis in patients with PFDs are one of the findings of this study which are in line with most of the previous studies (4-6). The decrease in lumbar lordosis is one of the factors that increased intra-abdominal pressure, led to compressed pelvic floor structures which could lead to some changes in soft tissues around the pelvic and result…	This study showed that some of the postural changes in the spine, shoulder, pelvis, and lower limbs are associated with PFDs, so therapists should take this aspect of PFDs into account for the prevention and treatment of the patients.

## Sheet: PressureSensory
No.	Title	Author	Year	Citations	Sensor			Secondary Sensor	Obtained Parameter		Validation Method		Connection Parameter-Pelvic Floor	Observed part of the pelvic floor	Subject characteristics				Test Position	Test Activity	Discussion /Results/ Conclusion/Important
				Pubmed		sensor position	supplement information sensor			Specifics to Parameter		Validation indicator			Number of subjects	age	parity	Study group
1	A Dynamometer-based Wireless Pelvic Floor Muscle Force Monitoring	El-Sayegh, B. et al	2020	4	dynanometer-based, wireless pelvic floor muscle measuring prototype; two pairs of strain gauges	intravaginal	dynamometer in direct contact with the PFM is used to measure PFM force using strain gauges (4 precision strain gauge sensors (EA-13-125PC-350))		PFM forces	-	-	-	PFM force/pressure can be measured to evaluate PFM function		-	-	-	-	-	-	Proof of concept of prototype
2	A self-directed home biofeedback system for women with symptoms of stress, urge, and mixed incontinence	Smith, DB. et al	2000	34	pneumatic sensor	intravaginal	Persist Trainer		pelvic muscle contraction strength		24-hour bladder/fluid habit sheet	leaks per day and voids per day as quantitative measures	The principles of strength development, endurance, and fatigue that have been learned in muscle fitness studies clearly play a role in pelvic muscle fitness		44 women	mean age of 54 years (range 25 to 81 years) <40:7 41-60: 25 >60: 12	parous: 37 nonparous: 7	females with symptoms of urge, stress, or mixed UI		5-minute sessions of pelvic muscle exercises 3 times a day for 16 weeks; 5- and 10-second contraction time, with a 10-second relax period between contraction times	Pelvic muscle re-education and biofeedback have shown to be effective for a variety of UI symptoms. This pilot project demonstrated that a self-directed treatment system using a home biofeedback device, educational materials, and clinical support via telephone successfully improved urinary symptoms in a group of otherwise healthy community dwelling women with symptoms of stress, urge, and mixed U…	The optimum number of pelvic muscle exercises or number of sessions per day has not been determined, and the optimal number of sessions per day remains unknown.7,8,13
3	Home-based noninvasive pelvic floor muscle training device to assist women in performing Kegel exercise in the management of stress urinary incontinence	Horng, HC. et al	2022	14	PFMT device applicator	between the upper inner thighs, as close as possible to the perineum	home-based non-invasive wireless sensor designed under the instruction of two authors (J.F.C. & P.L.C.): consisting a gourd-shaped Styrofoam piece, an elastic band, a 9-V battery, and a wireless signal transmission box. The device contains a pressure sensor connected to an Arduino control board to measure the contraction force of the pelvic floor muscle		strength and duration of the muscle contraction force		3-day bladder diary ICIQ-SF IIQ-7 1-hour pad test	improvement of QoL; reducing bothersome urinary symptoms; exhibited significant decrease in mean PVR	When the upper and inner thigh muscles clamp the PFMT device, the anal muscles contract at the same time, which drives the contraction of the pelvic levator anus muscles -> annahme: bei zusammenpressen oberschenkel wird levator ani angespannt ( empirische messung mit traditional biofeedback vagianl probe)		60 women	mean age: 53 ± 5.53 range: 40-60	mean parity: 2.3 ± 0.2 range: 1-4	women diagnosed with urodynamic SUI	stand or sit	standard Kegel exercise procedure every day for 3 months	The results revealed that the objective improvement rate, as measured by the 1-hour pad test, after 1, 2, and 3 months of home-based PFMT device-assisted Kegel exercises were 65%, 68%, and 72%, respectively, and most patients were willing to introduce family or friends to this treatment.
4	Intra-abdominal pressures during activity in women using an intra-vaginal pressure transducer	Shaw, JM. et al	2014	85	pressure transducer	intra-vaginal	pressure sensor sealed inside a tampon-sized gel-filled capsule, a tether made of flexible polymer tubing that provides an atmospheric pressure reference and also allows for transducer removal, and an antenna for communicating pressure data wirelessly to a base station located in the laboratory		intra-abdominal-pressure			maximal pressure, area under the curve and first moment of the area, duration for a set number of repetitions			57 women	mean: 30.4 ±9.3 years range: 18 to 54 years	74 % were nulliparous			31 activities that included clinical assessments, light, moderate and vigorous intensity exercise tasks and routine household activities (including treadmill, ergometer, exercise dumbbells, exercise step, lifting and carrying activities) completin of the exercise protocol on two separate occasions for reproducibility testing	There were statistically significant differences in maximal pressure between levels of walking, cycling and high pressure activities. Results for area under the curve and first moment of the area were not always consistent with maximal pressure. Coughing had the highest maximal pressure, but had lower area under the curve and first moment of the area compared to most activities. Our data reflect …
5	Intra-abdominal Pressure and Pelvic Floor Health: Should We Be Thinking About This Relationship Differently?	Dietze-Hermosa, M. et al	2020	21	pressure transducer	intra-vaginal	pressure sensor sealed inside a tampon-sized gel-filled capsule, a tether made of flexible polymer tubing that provides an atmospheric pressure reference and also allows for transducer removal, and an antenna for communicating pressure data wirelessly to a base station located in the laboratory		intra-abdominal-pressure							mean: 30.4 (9.3) year				31 activities that included clinical assessments, light, moderate and vigorous intensity exercise tasks and routine household activities (including treadmill, ergometer, exercise dumbbells, exercise step, lifting and carrying activities)	The relative IAP responses to many exercises exhibit an inverse relationship to the highest IAP values during strain, consistent with other variables measured during exercise. Relative IAP may provide an alternative to absolute IAP in understanding IAP’s effect on pelvic floor health. Relative intra-abdominal pressure (IAP) is an individualized measure that may provide a unique approach to unders…	same data as Shaw, JM. et al (siehe 4.)
6	Intra-abdominal Pressure in the Morbidly Obese	Lambert, DM. et al	2005	367	pressure manometer	in the bladder		-	bladder pressure as an estimate of the IAP; sagittal abdominal diameter (SAD) with a special calibrated caliper	-					Forty-five patients (37 females, 8 males) 4 controls (4 females)	patients: 38±2 years control: 46 ± 5		patients undergoing open Roux-en-Y gastric bypass (RYGBP) for morbid obesity 4 non-obese patients (4 females)		measurement was taken under anesthesia twice: the first time before the incision and the second time after the completion of the upper midline incision; last 15 subjects also had their bladder pressures measured postoperatively on days 1 and 2 with the same protocol	In summary, this study demonstrates that morbid obesity is associated with increased IAP as estimated by bladder-pressure measurements. The close correlation between IAP and sagittal abdominal diameter suggests a link between IAP and visceral fat.
7	Outpatient biofeedback in addition to home pelvic floor muscle training for stress urinary incontinence: a randomized controlled trial	Fitz, FF. et al	2017	47	biofeedback apparatus designed for training of the PFM - vaginal pressure probe Manometer	vaginal probe during training	vaginal pressuer probe (Neurodyn Evolution pressure biofeedback, IBRAMED, Amparo/SP, Brazil) Peritron manometer (Cardio Design™, Victoria, Australia): a vaginal balloon catheter connected to a pressure transducer		PFM strength - MVC		Primary outcome: exercise diary Secondary outcomes: 7-day voiding diary, 20-min pad test, Oxford Grading Scale by Peritron manometer (Cardio Design™, Victoria, Australia), QoL Questionnaire adherence, urinary symptoms, severity and cure of SUI (pad test <2 g leakage), muscle function, quality of life, and subject cure	Primary outcome: frequency of monthly exercises sets performed (exercise diary) after 3-month treatment Secondary outcomes: adherence, urinary symptoms, severity and cure of SUI (pad test <2 g leakage), muscle function, quality of life, and subject cure	It is widely known that to positive effects of PFMT in SUI is accomplished when the strength of the muscles improves.2		49 women: BF group: 25 PFMT group: 24	BF group: 56.1 (±10.5) PFMT group: 56.6 (±12.0)	Pregnancies: BF group: 3.5 (±2.3) PFMT group: 4.2 (±2.8) Vaginal deliveries: BF group: 2.2 (±2.0) PFMT group: 2.6 (±2.6)	incontinent women: group1: BF (outpatient BF + home PFMT) group2: PFMT (outpatient PFMT + home PFMT) [control group]	training exercises in supine, sitting and standing	BF group: outpatient sessions of the PFMT using manometric-based BF equipment with home PFM exercises during 3 months + six additional months (4th-9th), training at home. PFMT group: outpatient sessions of PFMT without BF concomitantly with home PFM exercises during 3 months + six months (4th-9th), training at home. training protocol:supervision of the physiotherapist consisting of 24 outpatient …	In our study, improvement in PFM function was similar in both groups; our findings corroborate to a recent systematic review suggesting that PFMT with BF is no more effective than other conservative treatments in regards to PFM function
8	Pelvic floor muscle function in women with and without breast cancer: A cross-sectional study	Colombage, UN. et al	2023	-	Manometer - pressure manometry	intra-vaginal probe	Peritron device (Laborie, Canada)		PFM strength - MVC	peak/maximal squeeze pressure	1. Digital vaginal examination 2. Transperineal ultrasound (TPUS): TPUS was performed using the GE Voluson-i System (GE Medical System)	1. PFM strength - MVC 2. measurement of the displacement of the bladder neck, anorectal angle and puborectalis length in centimetres at rest and at MVC	development of UI is often associated with having reduced strength in the PF muscles as PF muscles are unable to maintain urethral pressure above bladder pressure; Given that such impairments of the PF muscles may be associated with PF disorders such as UI and sexual dysfunction [27,28] our finding suggests that PF therapies such as PF muscle training or relaxation techniques may be a therapeutic…		46 women baseline: group1 cancer: 23 group2 no cancer: 23 32 women post hoc: group1 cancer: 16 group2 no cancer: 16	group1 cancer: 54.1 (10.4) group2 no cancer: 37.7 (9.7) post hoc: group1 cancer: 41.4 (7.3) group2 no cancer: 42.2 (7.6)	group1 cancer: nulliparous: 4 (17) parous: 19 (83) group2 no cancer: nulliparous: 4 (17) parous: 19 (83)	group1: women over the age of 18 with and without breast cancer with treatment (radiotherapy, chemotherapy and/or endocrine therapy) group2: control group	supine, hips abducted and knees flexed	Measurements were taken at rest and at maximal voluntary contraction (MVC);	In this study, women with breast cancer had reduced PF muscle strength and poorer relaxation ability than women without breast cancer.	very specific patient group
9	The effect of biofeedback pelvic floor training with ACTICORE1 on urinary incontinence: a multicenter randomized clinical pilot trial	Paasch, C. et al	2023	1	| keine Angaben über Sensorart |	sit on a sensor, which does not have to be inserted	ACTICORE1 (ACTICORE AG)	-	-	-	ICIQ score quality of life using the EG-5D-3L questionnaire	-			22 women + 2 men: ACTICORE group: 10 control group: 14	ACTICORE group: 42.5 [35.5–54.5] control group: 41.0 [35.5–48.5]	Amount of transvaginal births: group: 1 2 0 3.0 (30.0%) 5 (35.7%) 1 5.0 (50.0%) 4 (28.6%) 2 2.0 (20.0%) 3 (21.4%) 3 0 ( 0%) 2 (14.3%)	men and women with urinary incontinence and an ICIQ score of ≥ 5 intervention group: ACTICORE1 for pelvic floor training control group: no training	sitting on device	intervention group: ACTICORE1 for pelvic floor training for 6 min daily for 12 weeks control group: no training for 12 weeks	Biofeedback training with ACTICORE1 significantly reduces symptoms of urinary incontinence after 12 weeks.
10	Assessing vaginal pressure profiles before and after prolapse surgery using an intravaginal pressure sensor (femfit®)	Marriott, J. et al	2021	6	femfit®	intravaginal; top of the device within the posterior fornix;sensors facing toward the posterior vaginal wall	array of eight pressure sensors (MS5803-02BA, Measurement Specialties, USA); flex, and telemeter	-	Pre- and Post-Surgery intravaginal pressure profiles; change in peak PFM pressures and/or vaginal pressure profiles pre- and post-POP surgery	-	three validated symptoms questionnaires: ICIQ for vaginal symptoms ICIQ for bowel symptoms ICIQ for urinary incontinence-shortICIQ score quality of life using the EG-5D-3L questionnaire POPQ scores and Modified Oxford Scores (MOS) of pelvic floor muscle strength through clinical vaginal assessment	-		Sensors 7 and 8 measure IAP in the proximal/apical vagina, sensors 3 to 5 measure pressure at/ near to PFM, and sensors 1 and 2 measure AP in the distal vagina.	19 women	average age of 63 years (SD ± 11.1 years)	-	women with a symptomatic vaginal and/or uterine prolapse	supine + standing	lying at rest for 30 seconds (s); three voluntary pelvic floor muscle (PFM) contractions lasting 5 s, and during 3 coughs	Femfit® was feasible to use in patients with symptomatic stage 2 POP, with a high level of patient acceptability. Our results demonstrate that women can generate higher PFM pressures compared to IAP post-POP surgery, with pressure profiles that are comparable to women without POP.	femfit® device has the ability to measure intravaginal pressure along the vagina with sufficient accuracy to measure subtle pressure changes within the three distinct pressure zones, whilst simultaneously measuring intra-abdominal pressure
11	Can you train the pelvic floor muscles by contracting other related muscles?	Kruger, J. et al	2019	2	femfit®	intravaginal; top of the device within the posterior fornix; sensors facing toward the posterior vaginal wall	array of eight pressure sensors (MS5803-02BA, Measurement Specialties, USA); flex, and telemeter		Maximum pressures were determined for each pressure sensor, for each exercise/maneuver, after removal of the baseline pressure prior to the event.					Sensors 7 and 8 measure IAP in the proximal/apical vagina, sensors 3 to 5 measure pressure at/ near to PFM, and sensors 1 and 2 measure AP in the distal vagina.	21 women	mean age: 43.7 years (SD ± 11.3) range 26-62 years	Sixteen participants were parous, with a median parity of two	experienced pelvic floor and women's health physiotherapists	supine	30 s relaxation interval; 3 maximal contractions of the PFM; 3 contractions of the following muscle groups: internal rotation of the hips, external rotation of the hips, abduction of the hips, adduction of the hips, contraction of the gluteal muscles, pelvic tilt (primarily M. Rectus abdominis), indrawing (primarily TrA), abdominal crunch (primarily M. Rectus abdominis), deep inspiration and deep…	Co-contractions of the PFM during contraction of other muscle groups are minor. In accordance with previously published data, targeted PFM contractions should therefore continue to be recommended for PFM training. The FemFit was able to distinguish between pressures developed in the region of the pelvic floor muscles and IAP.
12	Does pelvic floor muscle training abolish symptoms of urinary incontinence? A randomized controlled trial	Celiker Tosun, O. et al	2015	17	Perineometer	intra-vaginally	Peritron 9300V perineometer (Cardio Design, Victoria, Australia),	diagnostic ultrasound imaging unit set in B mode (Ultrasonix-ES500, Canada) -> amount of bladder base movement; 3 types of measurements (keine Abstufungen): PERFECT, ultrasound and perineometer	floor muscle contractions		Urinary incontinence symptoms (Incontinence Impact Questionnaire-7, Urogenital Distress Inventory-6, bladder diary, pad test, stop test) and pelvic floor muscle strength measurements (PERFECT testing; perineometric measurement and transabdominal ultrasonography); PFM function - palpation	quality of life; urgent urinary voiding, day time urinary frequency, night time urinary frequency and urinary incontinence frequency	increase muscular strength and endurance with pelvic floor muscle training -> UI symptoms + PFM strangth assessment before and after 12 weeks of treatment		group1 pelvic floor muscle training group: 65 group2 control group: 65	group1 pelvic floor muscle training group: 51.7 (10.3) group2 control group: 52.5 (9.1)	group1 pelvic floor muscle training group: 2.9 (2.3) group2 control group: 3.1 (1.6)	incontinent women (Stress and mixed): group1: pelvic floor muscle training group group2: control group	assessment: crook-lying supine position with one pillow underneath the head. The hips and knees were flexed to 60°, and the lumbar spine was positioned in neutral	pelvic floor muscle training period of 12 weeks with the patients undergoing 30 min sessions three times a week for the first two weeks, after that: individual exercise schedules were designed according to PERFECT	in patients with urinary incontinence, symptoms were reduced as the pelvic floor muscle training strengthened the pelvic floor muscles. Women in this study achieved a mean reduction in frequency of urinary incontinence of 83.1% and a mean reduction in urine loss by the 1-hour pad test of 71%. Additionally, 85.6% of women achieved the ability to stop urine flow midstream by the stop test, and ther…	Improvements in all measurement parameters were significantly higher in the pelvic floor muscle training group than the control group after the 12-week treatment; The duration of the pelvic floor rehabilitation should be kept longer in patients with weaker pelvic floor muscle strength.
13	Relationship Between Sexual Function and Pelvic Floor and Hip Muscle Strength in Women With Stress Urinary Incontinence	Hwang, UJ. et al	2021	11	1. Perineometer; 2. Tension Sensor	1. vaginal probe 2. strap placement: distal thigh, ankle	1. VVP3000 perineometer (QLMED Ltd, Gyeonggi-do, South Korea) 2. Smart KEMA tension sensor		1. PFM function: strength and endurance 2. Hip muscle strength		Female sexual function: pelvic organ prolapse urinary incontinence sexual function questionnaire (PISQ)	frequency of sexual activity, sexual desire, and orgasm;			42 women with SUI	42.9 ± 8.1	Number of deliveries: 1.8 ± 0.9 ->Vaginal deliveries 34/42	women with SUI diagnosed by a urogynecologist		Measurement of PFM functions: MVC Measurement of hip strength: maximal voluntary isometric contraction of the hip extensor, abductor, and adductor strength.	Results of this study confirm that PFM functions and hip muscle strength are related to female sexual function in women with SUI. The relationship between female sexual function and PFM function and hip muscle strength was fairly correlated. Also, greater hip muscle strength and PFM endurance were associated with greater female sexual function.
14	The relationship between the presence of lower urinary tract symptoms and waist circumference	de Oliveira, MCE. et al	2016	18	Perineometer	intravaginal	PeritronÔ model 9300AV (Cardio Design, Castle Hill, NSW, Australia)		PFM strength		waist circumference		correlation PFM with WC and LUTS; It has been shown that adipose tissue produces leptin, which in turn increases the autonomic nervous activity, especially of the noradrenergic sympathetic nerves.24 An increase in perivesical fat, known as lipomatosis, can cause inflammation inside the bladder, leading to urinary frequency, and cause urgency to urinate.24 Moreover, visceral fat produces inflammat…		group1 <80cm WC: 70 group2 >80cm WC: 86	group1 <80cm WC: 55.21±5.24 group2 >80cm WC: 57.23±6.12	number of pragnancies: group1 <80cm WC: 2.59±1.19 group2 >80cm WC: 3.70±2.60 vaginal deliveries: group1 <80cm WC: 1.96±1.34 group2 >80cm WC: 2.57±1.53	women between 45 and 65 years, who not had previous physical therapy for pelvic dysfunction, and not doing any specific exercises for the PFM, and without identified POP; group1 <80cm WC group2 >80cm WC	supine, knees flexed and hips abducted, with feet flat on the stretcher	3 MVC's	females with a higher WC suffer more from LUTS: UI was more prevalent in the G>80 group. Among the forms of urinary loss, stress UI was the most referred to;patients with a higher WC had a lower PFM pressure compared to the group with WC ≤80.
15	Novel insight into pressurization of the male and female urethra through application of a multi-channel fibre-optic pressure transducer: Proof of concept and validation	Stafford, RE. et al	2020	5	multi-sensor fibre optic pressure catheter	in bladder	2-sensor fibre optic pressure transducer catheter with between-sensor spacing	trans-perineal ultrasound imaging	urethral pressure; spatial and temporal features of urethral pressure increase by individual striated muscles	Displacements of the landmarks, as an index of contraction of each muscle, were compared with urethral pressures recorded f rom the pressure sensors identif ied to sit adjacent to them. The location of individual sensors relative to the pelvic f loor landmarks was identif ied f rom the US data.					2 1 woman 1man	one male (47 years old) one female (33 years old)		2 participants with no history of urological symptoms		sub-maximal and maximal voluntary contractions and evoked coughs	Correlation between urethral pressures and motions observed on transperineal US support the face-validity of interpretation of pressure with respect to discrete muscles.	The high spatial-resolution pressure catheter successfully recorded urethral pressure in a male and a female participant, confirming the feasibility of the method.
16	Pelvic floor muscle training using an extracorporeal biofeedback device for female stress urinary incontinence	Lee et al.	2013	43 not in PubMed	physical pressure of the sensor (HnJ-5000; Furon Medical, Korea)	extracorporeal, under the PF (on a chair) accurately press against the patient’s perineum and measure the contractile force of the pelvic muscle.	1. generates a force in the center of the chair to help the user accurately recognize the pelvic muscles 2. user recognizes gentle pressure on the pelvic floor muscle. Through a sensor located on the center of the chair, an approximately 10-kg weight is pressed on the user’s pelvic muscle. 3. the pelvic muscle is to be contracted against the physical pressure of the sensor. With the physical pres…	intravaginal perineometer (pressure sensor, vaginal probe)	Strength of PFM				PFM Training	Whole PF	71 participants	average age: 52.2 (range: 34–73)	mean number of vaginal deliveries was 2.2	Women with symptoms of SUI and more than 2g of urine leakage on a standard padtest with a full bladder were enrolled in this study Exclusion: 1. Urge-predominant mixed incontinence 2. True or overflow incontinence 3. Stage II or higher pelvic organ prolapse 4. Urinary tract infection 5. Neurological or psychiatric disease 6. Pregnancy	sitting on the device	training with the device: Patients were treated over 28 to 35 physiotherapeutic sessions: (two 15-s contractions, relaxation program) The two contraction–relaxation programs were composed of endurance contractions and five to seven quick flicks Participants were taught to gradually extend the period of each contraction from 1.5 s to 5 s in the endurance contraction part of the programs. Participa…	significant reduction in pad weight over the time period incontinence visual analogue scale, the Sandvik severity index, and the incontinence quality-of-life questionnaire domains were significantly improved after treatment The strength of the PFM was significantly increased after the 12-week treatment Age and baseline pad weight were negative predictive factors for an objective cure of SUI	Pelvic floor muscle training using extracorporeal biofeedback can be an effective and safe conservative treatment option for female SUI without the discomfort caused by vaginal sensors.
17	Comparison of anorectal function measured using wearable digital manometry and ahigh resolution manometry system	Attari et al.	2020	5	Digital manometry: instrumented glove with pressure sensors and myoelectric activity sensors	rectale Anwendung The location of pressure sensors of the FPCB were on the tip of the distal phalange over where the operator’s nail would be, the medial aspect of the middle phalanx, and the lateral interphalangeal joint, respectively (position on the finger)	The glove had three miniature (1 mm × 1mm × 0.6 mm) piezo-resistive micro-electromechanical pressure sensors (P1602 NovaSensor [100 kPa], Amphenol, Wallingford, CT) mounted on a300 μm-thick custom flexible printed circuit board (FPCB) made from biocompatible polyimide substrate [16]. two pairs of gold-plated myoelectric electrodes, each spaced 1mm apart over the index fingertip pad and on the asp…	High-resolution manometry: Sandhill Scientific1 HR-ARM system (Denver, CO, USA)	measuring intrarectal and AS pressures during the detailed digital rectal examination		High-resolution manometry: Sandhill Scientific1 HR-ARM system (Denver, CO, USA)		puborectalis muscle (PR), anal sphincter (AS)	measuring intrarectal and AS pressures during the detailed digital rectal examination	16 participants: healthy: 2 males, 2 females chronic constipation: 2 males, 2 females fecal incontinence: 1 male, 7 female	median age: 61 range: 31-85	?	All subjects were free of structural anorectal diseases and previous anorectal or colonic surgery	lie in the left lateral decubitus position with both legs flexed.	at rest, during maximum squeeze, and during simulated defecation		1. DM (digital) provided comparable recordings of resting AS pressure, as well as the important changes in anorectal pressures during prescribed activities, as HR-ARM (high resolution). Further validation requires larger sample sizes, and interobserver differences should be examined. 2. DM myoelectric data can help identify paradoxical contraction of the AS and PR muscles suggestive of dyssynergi…
18	Development of a Novel Intra-Abdominal Pressure Transducer for Large Scale Clinical Studies	Niederauer et al.	2017	17	intravaginal pressure transducer	intravaginal	Very detailed description in the Paper	none	IAP				Intra-abdominal pressure may be one of the few modifiable risk factors associated with developing a pelvic floor disorder.	Whole PF	no information	no information	no information	no information	no information	no information		provide IAP data to help inform clinicians of risk factors, including IAP, that lead to changes in pelvic floor support and symptoms postpartum Information derived from the new wired intravaginal transducer may provide insight on modifiable attributes that can reduce the risk of developing a PFD	easier to use, less costly, and more reliable than previous designs, while maintaining accuracy, integrity, and quality of data
19	Development and Testing of a Vaginal Pressure Sensor to Measure Intra-abdominal Pressure in Women	Rosenbluth et al.	2010	18	vaginal sensor to measure intra-abdominal pressure in women	intra-vaginally placed the intra-vaginal pressure sensor inside the participant’s vagina. If the patient had a uterus, the device was placed in the posterior fornix. If the patient did not have a uterus, the device was placed as proximally as possible at the vaginal cuff	The vaginal device was connected to an Agilent 34970A data acquisition unit which was controlled by a laptop running custom LabView 8.0 data collecting software. Data acquisition included initial voltage readings for zero (atmospheric) pressure that were used to establish sensor offset. The offset values were applied to the pressure transfer function to calculate pressure values.	rectal balloon urodynamics catheter	measure IAP in the upper vagina		rectal balloon urodynamics catheter		intra-abdominal pressure may be a potentially modifiable risk factor for pelvic floor disorders.	intra-vaginal pressure sensor that can be used to monitor intraabdominal pressure during a variety of physical activities	?	21 years or older	?	Women undergoing routine filling cystometry were recruited for the study with no known vaginal lesions, not menstruating, not pregnant, and had no pelvic organ prolapse beyond 1 cm below the hymeneal ring. In addition, they had no previous pelvic or vaginal surgery other than hysterectomy.	coughing, valsalva, squatting, and jumping	perform a series of coughs perform a Valsalva maneuver While maintaining a straight back, subjects bent their legs to squat to the ground and return to a standing position. They repeated the squats while lifting 20 pounds. Finally, they jumped in place --> coughing, valsalva, squatting, and jumping	intra-vaginal pressure sensor measurements correlated with the urodynamic rectal balloon catheter during coughing (r=0.97), valsalva maneuver (r= 0.94) and squatting with and without weight (r= 0.97).	ovel vaginal pressure sensor that can be used as a surrogate for measuring intra-abdominal pressure in women with normal vaginal support. The vaginal device correlates well with the current standard rectal balloon catheter for measuring IAP during filling cystometry and performs more reliably than the rectal urodynamics catheter during activities that produce rapid IAP changes. encouraged us to b…	All participants stated that the device was comfortable to wear. They also stated that the vaginal sensor was more tolerable to be placed than either the rectal or bladder urodynamic catheters.
20	Subsequent Use of a Pressure Sensor to Record Intra-Abdominal Pressure After Maximum Vaginal Closure Force in a Clinical Trial	NIEDERAUER et al.	2020	7	vaginal dynamometer	intravaginal	four-bar linkage to transfer the force from the levator ani muscles to the IVT (intra vaginal transducer) The system consists of the reusable Instrumentation Module (IM), reusable speculum and single use IVT.		vaginal closure force				vaginal closure force	intravaginal	not a study, but sensor development	not a study, but sensor development	not a study, but sensor development	not a study, but sensor development	not a study, but sensor development	not a study, but sensor development		A single-use intra-abdominal pressure sensor was successfully fitted to a custom speculum in order to also collect vaginal closure force data in a large-scale clinical trial. Dual purpose utilization of the pressure sensor allowed for rapid integration into the clinical study. The removable sensor speculum was coupled with a wireless data transmission system to provide real time data visualizatio…	The newly designed removable sensor speculum utilizes a novel design feature of a replaceable sensor that combines with the patient-contacting portion of the speculum. This allows the patient-contacting portion to undergo the rigorous sterilization reprocessing process required for reuse in a clinical environment while the single-use sensor can be used and simply discarded.
21	Intra‐abdominal and perineal pressures during abdominal exercises: A cross sectional study in postpartum women	Djivoh and Jaeger	2023	1	Intraabdominal (IAP) pressure + perineal pressure (PP) sensor	rectal and perineal	We used a Micro‐Full biofeedback from PHENIX Vivaltis with a dual‐channel probe GE RECTOMAX: rectal sensor and perineal sensor. The probe (Figure 1) is a thin tube with at its end a rectal sensor covered with a cylindrical latex balloon (3 cm high and 1 cm diameter). There is also the perineal sensor covered by a circular balloon (1 cm diameter) located 1.5 cm below the rectal balloon.	One Sensor, but IAP and PP measurements	Intraabdominal (IAP) pressure + perineal pressure (PP)				Low intra‐abdominal pressure (IAP) and high perineal pressure (PP) are safe conditions for pelvic floor.	Low intra‐abdominal pressure (IAP) and high perineal pressure (PP) are safe conditions for pelvic floor.	17	28.5 ± 4.7	1.8 ± 0.8	postpartum women: To be included in the RCT beforehand, they must have vaginal delivery more than 6 weeks and less than 12 weeks ago and not having given birth more than three times.	Cough, pelvic floor contraction (PFC), Curl‐up, diaphragmatic aspiration (DA), Drawing‐in, DA + Curl‐up and Drawing‐in+Curl‐up,	Cough, pelvic floor contraction (PFC), Curl‐up, diaphragmatic aspiration (DA), Drawing‐in, DA + Curl‐up and Drawing‐in+Curl‐up,		postpartum women: DA (diaphragmatic aspiration) was the safest exercise for the pelvic floor by generating negative IAP and moderate PP. All the other abdominal exercises generated low to moderate intraabdominal and perineal pressures and therefore did not seem dangerous for the pelvic floor.
22	A fiber‐optic sensor‐based device for the measurement of vaginal integrity in women	Parkinson et al.	2019	5	intravaginal probe with pressure tranducers	intravaginal	intravaginal probe was fabricated with 18 independent fiber‐optic pressure transducers positioned along its upper and lower blades. Continuous pressure measurement along the anterior and posterior vaginal walls during the automated expansion of the probe enabled the resistance of the tissue to be evaluated as a function of displacement, in a manner reflecting the elastic modulus of the tissue.	IAP was measured by rectal balloon	This data is similar to the measurement of elastic modulus and provides a means of detecting weakness in vivo because of pelvic floor damage. The measured value is not strictly the elastic modulus of the material because we are not measuring the deformation per unit length. However, measuring the increase in pressure as the structure is distorted at a controlled rate still provides data on the re…				This data is similar to the measurement of elastic modulus and provides a means of detecting weakness in vivo because of pelvic floor damage. Measuring the increase in pressure as the structure is distorted at a controlled rate still provides data on the response of the tissue in a way that can be readily measured in vivo to provide a parameter of direct clinical relevance.	whole PF	presented to the clinic for: colposcopy examination (n = 6) urodynamic assessment for urinary incontinence (n = 4)	between 18 and 76 years	parous	Subjects were recruited from two groups of parous women aged between 18 and 76 years. Some presented to the clinic for colposcopy examination (n = 6), whereas others presented for urodynamic assessment for urinary incontinence (n = 4).	?	three consecutive Valsalva maneuvers followed by three coughs in succession. There was slight, but not significant, displacement of the probe during the manoeuvres, and the probe was re‐positioned before the next measurement. probe was then expanded and relaxed five times (no movement of the probe was noticed during the expansions) After the expansions, the subject was asked to contract her pelvi…		Anewfiber‐optic probe for the assessment of vaginal elasticity has been demonstrated both in a vaginal phantom and in women. The ability to remotely dilate the probe provides a means of assessing the integrity of surrounding tissue, yielding data that reflect the material properties analogous to the elastic modulus. Preliminary measurements made in vivo have confirmed the ability for the probe to…	The device was well‐tolerated by all women engaged in the study.
23	Assessing exercises recommended for women at risk of pelvic floor disorders using multivariate statistical techniques	Tian et al.	2018	25	wireless intravaginal pressure sensor	intravaginal	IAP measure see Fig.1 Fluid filled balloon , pressure sensing tip, silicone tubes	none	IAP				intraabdominal pressure (IAP) that may compromise the function of the pelvic floor muscles	whole PF	53 participants	median age was 39 years (range 22 to 58 years)	median parity 1 (range 0 to 4)	Inclusion criteria included nonpregnant, aged 18 years or over, no symptoms of PFDs and no contraindications to the exercise regimen. Participants completed a screening questionnaire on symptoms of UI and prolapse and the Physical Activity Readiness Questionnaire (PARQ) prior to participation	Ten comparable pairs of exercises: "safe" and the corresponding "conventional" version see table in paper Five reference activities : lying, sitting, standing, coughing, and the Valsalva manoeuvre	Ten comparable pairs of exercises: "safe" and the corresponding "conventional" version see table in paper Five reference activities : lying, sitting, standing, coughing, and the Valsalva manoeuvre		The results are not consistent with the hypothesis that the IAPs generated by pelvic floor safe exercises are different from those generated by their conventional counterparts for all exercise types. In terms of IAPs, no difference was found between the recommended and discouraged exercise versions in five of the ten exercise types (ball rotations, lunges, core, push-ups and squats). For those ex…
24	Do measures of muscular fitness modify the effect of intraabdominal pressure on pelvic floor support in postpartum women?	Nygaard et al.	2021	7	measurement of IAP via a vaginal sensor	intravaginal, inserted the sensor into the upper third of the vagina	assessed IAP using a vaginal sensor system developed and validated by our group.23,24	1. determine trunk flexor endurance, measured in seconds using a stopwatch 2. handgrip strength using a dynamometer (Model J00105, Lafayette Instruments) 3.measured PFM force using an instrumented speculum	IAP		primary (not validation) outcome measure, pelvic floor support, was based on the Pelvic Organ Prolapse Quantification (POP-Q) system , a reproducible method for assessing vaginal descent. Further questionnaires see paper		IAP affect the PF	whole PF	593	29.6 years (SD 5.0)	postpartum women	We recruited participants during prenatal visits at one of seven clinical sites. Participants were eligible if they were ≥ 18 years of age, nulliparous at ≥28 weeks gestation with a singleton pregnancy, were not planning to deliver by cesarean, were English- or Spanishspeaking, did not have medical problems that precluded physical activity, lived within 60 miles of the research center, and did no…	participant performed three repetitions of lifting a car seat which weighed 12.5 kg	participant performed three repetitions of lifting a car seat which weighed 12.5 kg	Of 825 participants eligible after delivery, 593 (71.9%) completed 1-year study visit. One year postpartum, 55 (9.3%) demonstrated worse support. There were no differences in IAP during lifting or in other measures of pelvic floor loading between women with better and worse support. In multivariable analyses, neither grip strength nor PFM force modified the effect of IAP on support. In women with…	Primiparous women with higher IAP during lifting and greater muscular fitness did not have reduced odds of worse pelvic floor support, compared to those with lower IAP at the same muscular fitness.
25	Tactile Imaging Markers to Characterize Female Pelvic Floor Conditions	Raalte and Egorov	2015	28	Vaginal Tactile Imager (VTI) records pressure patterns from vaginal walls	intravaginal	tactile image: The tactile image is a function of P(x, y, z), where P is the pressure on soft tissue surface under applied deformation and x, y, z are coordinates where pressure P was measured. gradients ∂P(x, y)/∂y directed to anterior/posterior (y-coordinate) from the vaginal channel (x-coordinate) at the regions of interest Sensor: quipped with 96 pressure (tactile) sensors positioning every 2…	implemented in the pressure sensor: 1. orientation sensor (accelerometer) 2. temperature sensors with micro-heaters	pressure responses from the vaginal walls		physical examination was performed including a bimanual pelvic examination Pelvic Organ Prolapse Quantification (POP-Q)		pressure responses from the vaginal walls --> PFM strength?	whole PF	total :20 normal PF conditions: 4 POP Stage 1: 4 POP Stage 2: 7 POP Stage 3: 4 POP Stage 4: 1	41 to 70	?	With normal PF conditions with POP	Performing a VTI examination in lithotomic position	measure the behavior of the pelvic floor support system under vaginal tissue deformation and muscle contraction in women with and without prolapse.	We identified 9 parameters which were sensitive to prolapse conditions. The list of parameters includes pressure, pressure gradient and dynamic pressure response during muscle contraction at identified locations. These parameters may be used for biomechanical characterization of female pelvic floor conditions to support an effective management of pelvic floor prolapse.	A strength of this study is that the current VTI offers an opportunity to assess the vaginal support along the entire length of the anterior, posterior and lateral walls at rest, with manually applied deflection pressures and with voluntary pelvic floor muscle contraction. This allows us a large body of measurements to evaluate individual variations in support defects as well as identify specific…	Currently, the most widely used assessment of pelvic organ prolapse (POP) is limited to documenting surface anatomy, such as the POP Quantification system developed by the International Continence Society [7]. More sophisticated technology, such as functional MRI and 3-D ultrasound, offer insight into anatomy with applied forces as well.
26	The relationship between urinary incontinence, pelvic floor muscle strength and lower abdominal muscle activation among women with low back pain	Abreu et al.	2018	12 (nicht auf Pubmed)	pressure biofeedback unit Stabilizer R V (Chattanooga Group Inc., Hixson, TN, USA)	placed under the abdomen so that the inferior border was just cranial to the anterior superior iliac spines.	The pressure bag, measuring 16.7 _x0003_ 24cm, is made of non-elastic material and is accompanied by a pressure gauge (sphygmomanometer) that ranges from 20 mmHg to 100 mmHg, with 2 mmHg intervals on the scale [27]. The participants were positioned in prone on a rigid stretcher with feet off the surface and upper limbs along the trunk. The pressure biofeedback unit was placed under the abdomen so…	PFm strength: bidigital palpation test PFM strength was assessed using the modified Oxford scale.	lower abdominal muscle activation via pressure biofeedback unit (Stabilizer) sensor				no connection to pelvic floor? In conclusion: "degree of PFM strength was not related to lower abdominal muscle activation"	no part of PF is observed by the sensor	total: 54 women with low back pain 23 without UI 31 with UI	54.6 (8.0) without UI 50.5 (7.5) with UI	?	women with low back pain and UI or without UI Inclusion: The inclusion criterion low back pain: present pain or discomfort in the lower back, below the 12th rib and above the glutaeal crease. The inclusion criterion urinary incontinence: any reported unintentional loss of urine. The selection was made through spontaneous demand in the Physiotherapy Outpatient Department of Maca_x0013_e city. Excl…	The participants were positioned in prone on a rigid stretcher with feet off the surface and upper limbs along the trunk.	perform the drawing-in manoeuvre for 10 seconds while breathing normally and avoiding changes in pelvic and spinal positions		Women with low back pain showed insufficient strength of the PFM, regardless of the presence of UI The reduction of transversus abdominis muscle and internal oblique muscles activation was observed solely in women with stress UI The degree of PFM strength was not related to lower abdominal muscle activation, lumbar disability or lumbar pain characteristics.
27	Comparison of active and passive forces of the pelvic floor muscles in women with and without stress urinary incontinence	Chamochumbi et al.	2012	40	stainless steel specular dynamometer	dynamometric speculum was positioned up to the maximum vaginal aperture that the volunteer could tolerate, without discomfort or pain.	It captured the PFM strength in both anteroposterior (sagittal plane) and left-right directions ( frontal plane). The dynamometric device (Figure 1) was fixed to a mobile apparatus for a more effective adjustment.	the maximum vaginal aperture was measured (mm) with a digital paquimeter with a resolution of 0.01 mm (Digimess®). surface EMG: Abdominal and gluteus muscles were controlled by surface electromyography (EMG), to observe their activities during the PFM contractions, and when the contraction of these muscles was observed the PFM contraction was excluded.	Measurement of the maximal vaginal aperature PFM passive strength evaluation PFM active strength evalutation				reduction of the pelvic floor muscles (PFM) strength is a major cause of stress urinary incontinence	whole PF	total: 32 women continent (group 1): 16 SUI (group 2): 16	continent (group 1): 37±8 SUI (group 2): 48±7	?	The women from G2 were recruited in a center specialized in urology and the diagnosis of stress urinary incontinence of these volunteers was obtained by clinical (questions about symptoms) and urodynamic tests (to exclude women with an overactive bladder). Exclusion criteria were: pregnant women, vaginal and urinary tract infection, history of urogynecological surgery, diseases which could interf…	gynecological position	three maximum isometric contractions of 4 seconds	The anteroposterior active strength for continent women was greater compared to the values found in the evaluation of incontinent women left-right active strength showed nonsignificant difference between groups The passive force and the vaginal cavity aperture did not differ between G1 and G2.	supports the hypothesis that the strength of these muscles is related to the continence function. These results were not in agreement with the study of Morin et al.13 and DeLancey et al.23, which evaluated the anteroposterior active strength with a dynamometer and did not observe significant differences in relation to the maximum strength of continent and incontinent groups.	PFM contraction that can include contraction of other muscles, especially rectus abdominis. In this study, we asked the volunteers to contract the PFM at the maximum contraction they could perform without the interference of other muscles, which could not stimulate the volunteers to perform a maximum contraction of the muscles studied as the purpose of the study was to evaluate the PFM itself wit…
28	Vaginal pressure sensor measurement during maximal voluntary pelvic floor contraction correlates with vaginal birth and pelvic organ prolapse—A pilot study	Parkinson et al.	2022	1? Keine richtige Angabe in PubMed	fiber‐optic pressure sensor	intravaginal; pressure sensor was placed into the vagina in an anteroposterior orientation	The intravaginal pressure sensor device was fabricated as described earlier.7 --> Quelle 7 anschauen Measurements made by the pressure sensor are transduced via changes in the optical spectra reflected by the fiber Bragg gratings contained in each sensor by a solid‐state CCD‐array‐based optical spectrometer (804D; FBGS International).	none	pressure at nine locations along the anterior and posterior vaginal walls during a maximal voluntary pelvic floor muscle contraction (MVC) automated probe dilation cycle measured the tissue resistance incorporating the vagina and surrounding anatomy -->MVC and resting tissue resistance (RTR)				PFM strength	whole PF	MVC: 46 RTR: 19	MVC: mean 47.8, SD 20.0 RTR: mean 45.0, SD 21.5	nulliparous and parous: MVC parity total: mean 1.3, SD 1.3 MVC parity vaginal: mean 1.3, SD 1.3 RTS parity total: mean 0.7, SD 1.3 RTS parity vaginal: mean 0.47, SD 0.87	1. nulliparous women 2. women with prior vaginal births who were asymptomatic for prolapse 3. and women with symptomatic prolapse all of whom had standardized POP‐Q measurements.8 This included women who had not had a pregnancy beyond 20 weeks (nulliparous), those who had at least one baby or pregnancy beyond 20 weeks (parous) who were attending colposcopy clinic, and women with urinary incontine…	?	three successive MVC, each separated by a 10‐s rest This was followed by the automated probe dilatation cycle to obtain RTR (Resting tissue resistancen) measurements whereby pressure was monitored as the probe blades were dilated from the resting diameter of 20 mm in the sagittal plane by 12 mm and retracted four times over 12 s.		This pilot study has confirmed the ability of the pressure sensor probe to detect differences in magnitude and distribution of pressure during MVC A decrease in pressure was seen in women who had a vaginal birth and in women with posterior vaginal prolapse This highlights the need for a study with a larger sample size followed by longitudinal studies of women over a period of treatment for POP, p…	The limitation of the use of the term, pressure requires acknowledgment. “Pressure” measurements in a fluid medium are different from those measurements derived from a rigid device placed in the vagina acted on by striated and smooth muscle, bone, and connective tissue. The term, force is a more accurate one.
29	Direction Sensitive Sensor Probe for the Evaluation of Voluntary and Reflex Pelvic Floor Contractions	Constantinou et al.	2007	43	vaginal probe to measure force and displacement force/pressure sensors + displacement sensors (Hall Effect)	intravaginal; During the entire time of recording, the probe was hand held and subjects were asked as to comfort of the procedure.	the force transducer is supported by a leaf spring, which can be compressed by the applied force of the contraction The mechanical configuration used, incorporating the measurement of both force and displacement for each quadrant is shown by Figure 1(b). --> see Figure!	none	distribution of anisotropic forces acting on the vagina following voluntary and reflex pelvic floor contractions				PFM strength	whole PF	9 females, only data of 6 subjects (reliable) was used	mean age 64	?	no detailed information found	lithotomy position	Voluntary Pelvic Floor Muscle Contractions (VPFMC): voluntarily contract and release their PF three consecutive times (VPFMC) for a period of 3–6 sec Cough-induced Pelvic Floor Muscle Contractions (CPFMC): Subsequently, patients were asked to cough robustly at least three consecutive times (CPFMC)	Initial results show that the maximum force and displacement occurs during reflex contractions in the anterior aspect of the vagina validating the anisotropic nature of the forces acting on the vaginal wall. The data also show that both the force and displacement produced by the cough-induced has a higher magnitude than voluntary pelvic floor contraction.	Analysis of the characteristics of the recordings obtained indicates that the design of this probe has the dynamic characteristics for the evaluation of voluntary and reflex PF contractions and can be used to provide a better understanding of the mechanisms of SUI. It is expected that new observation will emerge using this sensor technology to identify and define parameters that may be employed t…	A four-sensor force/displacement isotonic vaginal sensor is presented, designed to enable the evaluation of the PF function.
30	Evaluation of the Dynamic Responses of Female Pelvic Floor Using a Novel Vaginal Probe Siehe Paper darüber	CONSTANTINOU et al.	2007	18	vaginal probe, force and displacement sensors (Hall Effect)	intravaginal; mid vagina, sensors were oriented in the anterior–posterior plane on the basis of external markings on the probe handle Balancing of the probe was done manually so that before measurements were made the forces in the anterior and posterior sensor were equal (Vigilance was paid to possible probe imbalance before each measurement was made. This was done by monitoring the contact press…	The transducers are supported by a leaf spring which is kept retracted when pressed down by a shaped rod By withdrawing the rod after insertion in the vagina, the transducer will open to establish contact with both the vaginal walls probe incorporated the measurement of force and displacement	none	force and displacement signals on the anterior and posterior sides of the subjects’ middle vaginal wall in voluntary PF muscle contraction and cough				force/displacement characteristics are important determinants of the integrity of the PF function	whole PF	9 healthy females	63.8 ± 9.8 years	Average patient-reported vaginal deliveries: 2 (normalerweiße dann eins darüber genauso)	Subjects did not report a history of incontinence, prolapse, or other PF dysfuntion (normalerweiße dann eins darüber genauso)	lithotomic position	three times voluntary pelvic floor muscle contractions (VPFMC) three times contractions stimulated by coughing (CPFMC) Data obtained from CPFMC and VPFMC were analyzed using time and frequency domain analytical methods. In addition, the power and energy associated with the activities of the vaginal wall were also analyzed.		sensor is expressly designed to evaluate PF function during voluntary contractions organized to be identical to those done during physiotherapy This approach is necessary because dynamic MRI analysis of the effects of UI producing stresses, such as coughing, is technically impractical. Clearly, to appropriately characterize the contraction strength of the PF, it is useful to know the mechanical p…	The functional evaluation of the female PF has become an active research area in terms of identifying the patients likely to benefit from PF strengthening exercises
31	Variables affecting intra-abdominal pressure during lifting in the early post-partum period	Hsu et al.	2018	17	upper vaginal sensor	inserted into the upper third of the vagina	developed and validated by our group (18, 19) see references for sensor development and validation	none	maximal IAP independent variables were associated with maximal IAP: age, ethnicity, body mass index, height, abdominal circumference, weight gain during pregnancy, lifting time, breath holding during lifting, lifting technique, measures of muscular fitness, and days since delivery.				Intra-abdominal pressure (IAP) may contribute to pelvic floor health, though the direction and magnitude of such an effect, if any, is not yet known.	whole PF	206 participants	mean 27.38 (5.00)	At 6 to 10 weeks post-partum	observational ancillary study: nulliparous women during the third trimester and follows those that deliver vaginally for one year postpartum. excluding women that delivered by cesarean excluded those that delivered before 37 weeks gestation	Clinical coordinators observed, and, guided by line drawings delineating lifting techniques, noted whether women lifted with flexed knees, straight knees or something in between for each lift. Women reported whether breath holding occurred during each lift. We did not instruct women on how to lift or breathe, as we were interested in measuring IAP during their usual method of lifting.	Women lifted the car seat (12.5 kg) three times Women completed an abdominal muscle endurance test as a measure of muscular fitness	weight, waist circumference, body mass index, and days since delivery were positively associated with mean maximal IAP during lifting, while IAP decreased as height increased. As the duration of the lifting task increased, mean maximal IAP during lifting also increased, but there were no associations between lifting technique or breath-holding during lifting and IAP Neither pelvic floor muscle st…	We were surprised that factors which we would hypothesize to affect IAP such as lifting technique and breath holding did not seem to affect IAP. -->In healthy non-pregnant adults, breath control, though not posture, affected IAP during dynamic weight lifting.30	Other than measures of body habitus and lifting duration, we did not identify modifiable factors that could mitigate maximal pressures experienced by the pelvic floor during the early post-partum period
32	Intra-Rater Reliability and Diagnostic Accuracy of a New Vaginal Dynamometer to Measure Pelvic Floor Muscle Strength in Women With Urinary Incontinence	Romero-Culleres et al.	2017	29	new prototype dynamometer European patent application number 12765883.9	intravaginal	instrument comprises a speculum in which an inductive displacement sensor (LVDTSM210.10.2.KTmodel, Schreiber) is attached to a spring of known stiffness constant (k) --> measurement obtained is the displacement—that is, the extent to which the spring is compressed	none	pelvic floor muscle (PFM) strength		bidigital palpation quantified by the modified Oxford scale, to estimate pelvic floor muscle strength during maximum contraction.		treatment in urinary incontinence (UI) is rehabilitation of the pelvic floor in order to improve muscle strength	Whole PF	102 women	Mean age was 56 years (SD = 10.3)	?	women with stress urinary incontinence (SUI) Exclusion: history consistent with urge urinary incontinence pelvic organ prolapse pregnancy previous urogynecological surgery severe vaginal atrophy neurological conditions.	lithotomy position	Two consecutive measurements of the strength of contraction of pelvic floor were recorded using our dynamometric speculum The rest period between the two measurements was 30 sec Two values were recorded for each measurement: one initial value of the passive force after opening the device for 5 sec, and the maximal voluntary strength registered by the device in a period of 10 sec.		The dynamometric speculum presented good test-retest reliability, and diagnostic accuracy This new instrument offers considerable advantages over those currently available and appears to obtain objective clinical evaluations and an accurate measurement of pelvic floor muscle strength It avoids the problem of rater subjectivity and allows close monitoring of the results of pelvic floor rehabilitat…
33	An assessment of techniques and practices used to elevate intra‐abdominal pressure when assessing pelvic floor dysfunction only the experimental study of this paper is documented here	El‐Hamamsy et al.	2021	3	rectal catheters connected to pressure sensors	intrarectal	IAP in cmH2O was recorded using a rectal balloon catheter (TDoc; Laborie) connected to a pressure sensor. Pressures were recorded and stored on Dantec Jive Uromanometry system (Dantec Medical) (Figure 1B–E).	VM by blowing into a manometer	measure the effect of two methods of raising IAP: Valsalva Bear Down				methods for raising intra‐abdominal pressure (IAP) currently used by clinicians to assess pelvic floor dysfunction	whole PF	healthy men: 10 healthy nulliparous women: 10	Median age was 25 (9.25) years	nulliparous	Exclusion: those with history of pelvic or genital surgery or mutilation, any known heart problems or history of stroke, incapacity to consent or a language barrier.	standing and suspine position	each in both positions: 3 x Valsalva maneuver (VM): blowing into a manometer 3 x bear down maneuver (BDM): as if going to the toilet	median IAP generated during BDM was significantly higher than that generated during VM	There was wide variation in the maneuvers used to evaluate PFD in clinical practice and uncertainty about their impact on IAP. The BDM produces significantly higher IAP than VM.
34	Urethral sleeve sensor: a non-withdrawal method to measure maximum urethral pressure	Tan-Kim et al.	2010	5	urethral sleeve sensor (USS) and urethral pressure profilometry (UPP)	Intravesical and urethral	sleeve catheter measuring system and the catheter positioning in the urethra and bladder. The reverse-perfused sleeve sensor catheter is 2.5 mm in diameter (7.8 Fr) and made of soft, flexible silicone and was specially manufactured for our purposes (MUI Scientific Inc., Mississauga, ON, Canada, www.dentsleeve.com). At the distal end of the catheter, a perfused side-hole measures intravesical pres…	see "Sensor"	Intravesical (pves) and urethral (pura) pressure signals were collected --> urethral closure pressure (pclo) was calculated. --> maximal urethral closure pressure (MUCP) measurements.				The sleeve sensor has potential for pelvic floor muscle training because it can provide direct urethral pressure measures during biofeedback	Bladder pressure	continent women: 18 women with stress dominant urinary incontinence: 7	continent women: mean age of 40 years (range 23–57) women with stress dominant urinary incontinence: mean age of 65 years (range 47–83)	continent women: median parity of 1 (range 0–8) women with stress dominant urinary incontinence: median parity of 3 (range 0-5)	subjects were at least 18 years of age, without evidence of a UTI, prolapse, previous incontinence surgery, and they completed the UDI-6 [5] and IIQ-7 [5] for a characterization of their urinary continence or incontinence status. Continent subjects reported “never” on questions 2, 3, and 4 of the UDI-6 which specifically inquire about stress urinary incontinence symptoms. The stress incontinent p…	first in the supine position and then standing if leakage was not observed supine	Valsalva and coughing	The correlation coefficient between MUCP obtained by UPP and USS techniques was 0.86 Continent subjects demonstrated higher values of pclo Subjects tolerated the USS technique better than the UPP technique on VAS.	The sleeve sensor has potential for pelvic floor muscle training because it can provide direct urethral pressure measures during biofeedback. Conventional biofeedback equipment utilizes probes with surface EMG sensors or balloons in the vagina and relies on measuring vaginal pressure as a surrogate for urethral closure pressure [14]. Valsalva maneuvers can give false results [15]. With the sleeve…	Limitations of the sleeve catheter (as with all waterperfused systems) are its inability to accurately measure fraction of second events such as a cough or sneeze. The sleeve sensor may not discriminate between continent and incontinent subjects if the patient only leaks with cough and not with Valsalva.
35	Development of an Optical Pressure Sensing Array: Initial Validation	Newcombe et al.	2023	no information	Optical Pressure Sensing Array	no information/not yet relevant	The proposed optical sensor array comprises nine sensor elements aligned using a 3×3 multiplexing scheme Each individual sensor element is isolated with an annulus of stiff silicone elastomer and has light injected and coupled into the elements using silicone elastomer waveguides Compression of the elements was applied via a pressure sensitivity diaphragm bonded to the top surface Application of …		pelvic floor pressure				It is difficult for clinicians and physiotherapists to quantify the change in pelvic floor strength, especially between visits and if different clinicians perform the examination. Additionally, it is difficult for patients to identify if they are performing their pelvic floor contractions correctly. JUNOFEM Ltd has developed the femfit® which comprises a pressure sensor array to measure the pelvi…	whole PF	no information/not yet relevant	no information/not yet relevant	no information/not yet relevant	no information/not yet relevant	no information/not yet relevant	no information/not yet relevant		Finally, a complete prototype array consisting of prisms mounted in a configuration suitable for practical use needs to be developed and thoroughly tested. Allowing the suitability of this sensor technology for distributed pelvic floor pressure measurement to be thoroughly evaluated.	a low-cost pressure sensor array is proposed to provide real-time feedback on exercise techniques to women suffering from urinary incontinence.
36	NOVEL DIRECTIONALLY SENSITIVE SENSOR PROBE FOR THE CLINICAL EVALUATION OF PELVIC FLOOR BIOMECHANICS siehe Paper Constantinou / identischer Sensor/ hier wahrscheinlich Conference Beitrag	Omata et al.	2003		force sensor displacement sensor (Hall Effect)	intravaginal	In clinical practice, it is essential that the applicator he housed in such a way as to be retracted to a small diameter for insertion expanding to approximate the vaginal walls following appropriate placement. Withdrawing of rod. following insertion. allows the transducer to move towards the vaginal wall to make contact. kept retracted when pressed down by a shaped rod.	none	Displacement and force in the different four directions were the measured and presented on the computer monitor graphically.		Palpation was performed by a trained physician, and strength was graded using the Oxford 0-5 Classification Scale.		PFM strength	Whole PF	no information	no information	no information	no information	no information	voluntary pelvic floor muscle contractions and coughing		This prototype probe provides objective measurements of force and displacement in all four quadrants that are clinically relevant for the evaluation of pelvic floor function	New and quantitative information was obtained, using the directionally sensitive probe that is consistent with MRI imaging.
37	An Introduction to a New Technology for Measuring Urethral Pressures: 3-D High Resolution Manometry	Kirby et al.	2015	7	3-dimensional (3-D) high resolution manometry (HRM)	3-D pressure profile of the urethra	The 3-D HRM catheter is approximately 12-French. 11cm of its length has pressure sensors with 8 circumferentially distributed pressure sensitive segments that collect and transmit individual pressure measurements to construct a 3-D pressure map. In this video we introduce the equipment and explain the output display of the 3-D HRM measurement system in two example studies: one in a subject with p…	The 2-dimensional (2-D) HRM catheter is approximately 8-French and has circumferential pressure sensors along 26.5cm of its length. The miniaturized solid state sensors are 4mm long with 2mm of active sensing area separated by 3mm of flexible molding giving a 7.5mm on center spacing between each of the 36 sensors. Each individual sensor has 16 pressure sensitive segments circumferentially distrib…	maximum urethral closure pressures				pressure measurements to qualitatively evaluate the 3-D pressure profile of the urethra in an effort to better understand pelvic floor and urethral sphincter physiology.	urethral closure pressure	pre- and postoperative maximum urethral closure pressures (MUCPs) of 21 female subjects with stress urinary incontinence, who underwent MUS (midurethral sling) surgery. We also show 44 subjects who underwent pressure measurements to qualitatively evaluate the 3-D pressure profile of the urethra in an effort to better understand pelvic floor and urethral sphincter physiology.	no information	no information	pre- and postoperative maximum urethral closure pressures (MUCPs) of 21 female subjects with stress urinary incontinence, who underwent MUS (midurethral sling) surgery. We also show 44 subjects who underwent pressure measurements to qualitatively evaluate the 3-D pressure profile of the urethra in an effort to better understand pelvic floor and urethral sphincter physiology.	no information	cough and strain conditions		Advanced 2-D and 3-D HRM technology to measure urethral pressures under cough and strain conditions without withdrawal techniques provides new insights into the continence mechanism in continent and incontinent women and after continence surgeries.
38	Levator ani function before and after childbirth	Peschers et al.	1997	254	Intravaginal pressure was measured with an air-filled perineometer	intravaginal; standardised position marked by the end of the probe being located 1.5 cm distal of the hymenal ring	perineometer (Cardio-Design, Brisbane, Australia); recordings were measured in centimetres of water (cmH,O) Perineometer readings were taken with the probe in a standardised position marked by the end of the probe being located 1.5 cm distal of the hymenal ring To ensure that pressure was not generated purely by a straining effort, the position of the probe was controlled visually and women caref…	Perineal ultrasound was performed using a Siemens SI 400 ultrasound machine (Siemens-Medical,Erlangen, Germany) with a 3.5 MHz convex scanner with the women in lithotomy position. The scanner was positioned on the perineum and the pubic bone and the urethra were visualised.	pelvic floor muscle strength		Vaginal palpation was graded with the Oxford Score		PFM strength	Whole PF	Total: 55 women: primiparae: 25 multiparae: 20 caesarean delivery (control group): 10	primiparae: mean age 28.2 years [SD 4.31] multiparae: mean age 31.9 years [SD 3.88] caesarean delivery (control group): mean age 30.2 years [SD 4.9]	primiparae and multiparae (median of one previous birth (range 0-4)) caesarean delivery (control group): eight primiparae and two who previously had had an elective caesarean	primiparae and multiparae	lithotomy position	Pelvic muscle strength was evaluated: - before childbirth in the 36th to 42nd week of pregnancy - three to eight days postpartum and six to ten weeks postpartum contract the levator ani muscle three times as forcefully as possible; the strongesteffort was taken for evaluation.	Pelvic floor muscle strength is significantly reduced three to eight days postpartum in women following vaginal birth but not in women after caesarean delivery Six to ten weeks later palpation and vesical neck elevation on perineal ultrasound do not show any significant differences to anteparturn values, while intravaginal pressure on perineometry remains significantly lower in primiparae, but no…	Pelvic floor muscle strength is impaired shortly after vaginal birth, but for most women returns within two months
39	Novel instrumented probe for measuring 3D pressure distribution along the vaginal canal	Cacciari et al.	2017	12	intravaginal probe; pressure profile of the vaginal canal	intravaginal; The instrumented probe was warmed to body temperature and covered with a hypoallergenic, non-lubricated condom, which was marked at a length of 7 cm to ensure standardized depth of insertion. 7 cm from the hymeneal caruncle	The spatiotemporal pressure distribution of the vaginal canal was evaluated using a fully instrumented non-deformable probe, consisting of an ErtacetalÒ cylinder [tensile modulus of elasticity of 2.800 MPa (according to ISO 527-1/-2)], covered by a 10 x 10 matrix of individually calibrated capacitive sensors (MLA-P1, pliance System; novel; Munich, Germany). The cylinder is 23.2 mm in diameter and…	none	spatiotemporal pressure profile along the entire vaginal canal				improve the understanding of PF function and the pathophysiology of urogynecological dysfunctions	Whole PF	26 healthy women	37.0 (10.8) years	0 parity (number of children- 0–1)	Exclusion criteria included body mass index higher than 30 kg/m2; history of pregnancy within the past year; history of urogynecological or neurological dysfunctions, untreated urinary tract infections or surgery for urinary incontinence or pelvic organ prolapse; pelvic organ prolapse stage higher than II (most distal portion of the prolapse situated between 1 cm above and below the hymen)	?	PF maximum contraction Valsalva maneuver (maximum intra-abdominal effort with downward movement of the PF)	Spatiotemporal profiles were completely different between tasks with notably higher pressures for the maximum contraction task compared to Valsalva At maximum contraction, higher pressures occurred in the mid-antero-posterior zone, with earlier peak pressure onsets and more variable along the vaginal depth (from rings 3 to 10caudal) During Valsalva, the highest pressures were observed in rings 4–…	The novel instrumented probe has an excellent reliability and repeatability, is moderately associated with PFM digital assessment, and provides a high-resolution map of the dynamic and spatiotemporal pressure profile throughout the vaginal canal, differentiating the action of PFMs from intra-abdominal pressure increases.
40	The use of an intra-vaginal pressure sensor device to evaluate changes in intra-vaginal pressure profiles pre and post pelvic organ prolapse surgery	Pedofsky et al.	2019	4 (Angabe nicht aus PubMed)	intra-vaginal pressure sensor (FemFit)	intravaginal; A gynaecological speculum was used to position the FemFit in the vagina, by a clinician	The FemFit (Fig. 1) measures 80 mm in length, 20 mm in width and 4 mm in depth, providing a slim, compliant device that is intended for insertion into the vagina and designed for retention and comfort. It is comprised of an encapsulated array of eight high resolution altimeter sensors (MS5803-02BA) mounted on a flexible printed circuit board. Each pressure sensor samples at a rate of 100 Hz. More…	none	Vaginal pressure; evaluate changes in vaginal pressure profiles pre and post pelvic organ prolapse surgery				use of an intra-vaginal pressure sensor array to measure the vaginal pressure profile as a means to quantify surgical outcomes	Whole PF	15 recruited; only 10 of pre and post-surgery data available for analysis	no information	no information	women with a vaginal/uterine prolapse for whom surgical correction of their prolapse has been recommended by their specialist gynaecologist	lying and standing	Whilst the patient is lying, intra-vaginal pressures were obtained with - PFM at rest - during PFM activation (5 second squeeze on 3 occasions) - and during coughing (3 occasions). These measurements are repeated with the patient standing in an upright position The same protocol was used to obtain post-operative measurements at their 6 week post-operative appointment.		The FemFit is straightforward to use and generates relevant data. It can measure vaginal pressure profiles on woman before and after POP surgery, with visual differences between the sessions The results have not yet been linked to clinical outcomes, nor is it yet clear how the pressure measurements could assist surgeons for this surgery and other treatment applications Further consultation with t…
41	Spatial distribution of vaginal closure pressures of continent and stress urinary incontinent women same sensor like Constantinou and Omata	Peng et al.	2007	31	intravaginal probe 4 force sensors + displacement sensors (Hall Effect)	intravaginal; using the vaginal probe, inserted completely into the vagina Once the probe was in place, a diameter adjustor was gradually released to allow opening from its retracted position so that the transducers made contact with the vaginal wall. To visualize the location of the probe, trans-perineal ultrasound imaging was done	Technical details of the construction of the vaginal probe have already been given (Constantinou and Omata 2007).	track the orientation of the probe: probe handle was instrumented with a six degrees-of-freedom measuring device, a flock of birds (FOB) (Ascension Technology Corporation, VA) To visualize the location of the probe, trans-perineal ultrasound imaging was done using a HITACHI EUB-52 system (Hitachi, Japan), orientating the probe to image the bladder, urethra, vagina, ano-rectal junction and symphys…	quantitative evaluation of the closure pressures along the vagina		The investigators were blinded to the continence status of the volunteers, who after evaluation were divided on the basis of history and self-reported symptoms (short form incontinence impact questionnaire (IIQ-7) and short form urogenital distress inventory (UDI-6)) to controls: defined as no reported incontinence and to those with stress urinary incontinence (SUI). The degree of SUI was establi…		Clinically the strength of the contraction of the female pelvic floor is qualitatively evaluated by vaginal tactile palpation.	Whole PF	women control group: 23 SUI: 10	control group: mean 39.0 ± 2.3 years SUI: mean 51.5 ± 5.3 years	control group: mean (parity 1) SUI: mean (parity 1)	Exclusion: The exclusion criteria were as follows: previous genitourinary surgery, existing symptoms of overactive bladder (OAB) and current pharmacotherapy for OAB. No volunteer had a significant pelvic organ prolapse or medical condition likely to influence VPP measurement.	supine lithotomy position	Contact of each sensor to the vaginal wall was confirmed through the real-time display of the signal on a laptop The probe was manually pulled through the vagina at an approximate speed of 2 cm s−1 whilst simultaneously recording the position of the probe and the pressures in four directions Three measurements were performed both at rest and during a PFM contraction for each subject	pressure distribution on the anterior and posterior vaginal walls, are significantly greater than those in the left and right vaginal walls maximum posterior vaginal pressures of the controls were significantly greater than those of the SUI patients both at rest and during PFM contraction	The results show that the VPP measured by the prototype probe can be used to quantitatively evaluate the strength of the PFM which is a clinical index for the diagnosis or assessment of female SUI

## Sheet: Ultrasound
No.	Title	Author	Year	Citations	Sensor			Secondary Sensor	Obtained Parameter		Validation Method		Connection Parameter-Pelvic Floor	Observed part of the pelvic floor	Subject characteristics				Test Position	Test Activity	Discussion /Results/ Conclusion/Important
				Pubmed		sensor position	supplement information sensor			Specifics to Parameter		Validation indicator			Number of subjects	age	parity	Study group
1	Agreement and reliability of pelvic floor measurements during contraction using three-dimensional pelvic floor ultrasound and virtual reality	Speksnijder, L. et al	2012	17	ultrasound imaging	transabdominal probe	Voluson 730 Expert system with a 4–8-MHz RAB transabdominal probe (GE Medical Systems, Zipf, Austria)		levator ani hiatus during maximal contraction		> conventional volume measurements: 1. Offline conventional 3D ultrasound measurements with 3D imaging software, 4D View version 9.0 (GE Medical Systems) 2. levator ani hiatus volume measurements in virtual reality		pelvic floor ultrasound imaging		100 symptomatic women	57 (22–79)	Nulliparous: 7 (7)	symptomatic patients with an intact levator ani	supine	MVC	hiatus volume measurements performed with conventional 3D ultrasound and with virtual reality. This investigation demonstrates that the conventional 3D ultrasound measurements do not differ significantly from the virtual reality volume measurements during contraction.
2	Assessment of pelvic floor movement using transabdominal and transperineal ultrasound	Thompson, JA. et al	2005	184	transabdominal (TA) ultrasound; transperineal (TP) ultrasound	TP: ultrasound transducer placed supra-pubically in the mid sagittal plane at the perineum	Philips HDI Sono 5000CT; two-curved linear array probes (52 MHz, 7–4 MHz)				PFM contraction	digital vaginal palpation - Oxford scale	assess the two methods of ultrasound at measuring the movement; aim was not to train the PFM, but to measure the test manoeuvres with the two methods		120 women: no SUI: 60 30 nulliparous 30 parous UI: 60 30 SUI 30 UUI	mean (SD) age of 43 (7) years; range: 20–55 years	median parity of 2 (range 0–5)	nulliparous and parous asymptomatic women who had not previously had any PFM training and women with incontinence who had not undergone any PFM training during the last 2 years	supine crook lying, with one pillow underneath the head. The hips and knees were flexed to 60° and the lumbar spine was positioned in neutral	PFM contraction and a Valsalva manoeuvre	Transperineal ultrasound showed good reliability ICC (= Intraclass Correlations) (SEM) for both PFM contractions (0.91(0.11)) and Valsalva (0.87(0.16)). TA ultrasound showed good reliability for measurements taken with PFM contraction (0.93 (0.13)) but it was found to be less reliable than TP ultrasound for measurement made during Valsalva manoeuvre and had larger measurement errors (0.51(0.35)).	Transperineal ultrasound is more reliable for inter subject comparisons as it measures from a fixed bony landmark; however, the technique is more complicated to learn and the measurements are more time consuming to calculate in a clinical setting. Transabdominal ultrasound is totally non-invasive and the patient does not need to undress, the technique is quick to perform and is relatively easy to…
3	The use of perineal ultrasound to quantify levator activity and teach pelvic floor muscle exercises.	Dietz, H. et al	2001	203	perineal ultrasound	Translabial imaging; midsagittal orientation on the perineum	ultrasound equipment (Aloka SSD 500, Toshiba Capasee, Acuson 128 XP 10, ATL HDI 1000)		effect of levator contractions on the bladder neck; real-time ultrasound imaging (RTUS) biofeedback		displacements	cranioventral shift of the pelvic organs was taken as evidence of a contraction	It has been speculated that the effect of a levator contraction on incontinence is most relevant at the bladder neck and proximal urethra [8]; Furthermore, bladder neck displacement on ultrasound appears to correlate well with vaginal palpation (r = 0.56) and with perineometry (r = 0.46) (authors’ unpublished data).		212 women	average age: 53.8 years (range 27–88)	-	women wuth and without UI		at rest min 3 levator contractions	Of the 212 women, 156 (74%) were able to contract the pelvic floor effectively when asked (contraction on command). A further 32 (15%) succeeded after up to 5 minutes of biofeedback teaching.
4	Differences in motor learning of pelvic floor muscle contraction between women with and without stress urinary incontinence: Evaluation by transabdominal ultrasonography	Yoshida, M. et al	2017	25	transabdominal ultrasonography (TAUS)	placed immediately superior to the woman’s pubic symphysis on the lower abdomen in the midsagittal plane	ultrasound transducer (Nemio 17; Toshiba Medical Systems Corp., Tokyo, Japan)		displacement of the bladder base that was moved by PFM contraction; PF morphiology: anterior-posterior diameter, left-right diameter, and the area of the levator hiatus SUI: ICIQ-SF		As we used the TAUS both as a biofeedback tool and an assessment tool to decide the regimen of home training for each individual, the midwife reviewed and reinforced the correct PFM contraction technique for participants by revealing the performance results after the group session.		(TAUS)-guided PFM training; When women performed the PFM contraction correctly, displacement of the bladder base toward the ventral direction could be seen by TAUS		73 women: group1: with SUI: 22 group2: without SUI: 51	group1 SUI: 33.2 ± 4.7 group2 non-SUI: 32.2 ± 4.2	44 women (60.3% of baseline 73 women) were primiparous; and 64 of all births (87.7%) were vaginal deliveries group1 SUI: 1.5 ± 0.7 group2 non-SUI: 1.5 ± 0.7	women within 3 months after childbirth	assessment: supine position and extending the hips and knees	intensive 3-month program of PFMT from 3 to 6 months postpartum: (1) weekly professional instruction including group sessions of PFMT (60 min) followed by individual TAUS-guided PFMT (5–10 min; biofeedback) and (2) home training. Home training: 10 repetitions of 3- to 10-sec PFM contractions and 2- to 3-sec fast contractions performed 35 times per day.	the proportion of women achieving the associative stage of correct PFM contraction in women with SUI was less than that in women without SUI in the early phase of the combination of group and home PFMT with TAUS-guided training. This result suggests that intensive interventions in the early phase of the training period would be promising for women with SUI after delivery.	The morphology of the PF might not be a suitable parameter to assess the ability of motor learning, because the levator hiatus area at rest and during voluntary contraction was not different between women with and without SUI at baseline.
5	Levator plate movement during voluntary pelvic floor muscle contraction in subjects with incontinence and prolapse: a cross-sectional study and review	Thompson, JA. And O'Sullivan PB.	2003	159	transabdominal sonography	curved linear array 3.5 MHz probe being placed over the suprapubic region	realtime ultrasound scanner (Aloka SSD 1200)		movement of the levator plate (LP) during voluntary pelvic floor contraction; visualization of the bladder and the LP	elevation, depression and no change of LP position	digital palpation		We hypothesize that the findings of this study may have implications for pelvic floor muscle training, as exercises that depress the LP may weaken the pelvic ligaments and contribute to the pathology of urinary stress incontinence and genital organ prolapse [26].		group1 Stress urinary incontinence (with or without prolapse): 40 group2 Urge incontinence (with or without prolapse): 22 group3 Mixed incontinence (with or without prolapse): 21 group4 Prolapse with no incontinence: 19 group5 Fecal incontinence: 2	age range of 20–74 years (mean 45.03, SD 13.1)	parity of 0–4 (mean 2.46, SD 2.89)	subjects with incontinence and genital organ prolaps: group1: Stress urinary incontinence (with or without prolapse) group2: Urge incontinence (with or without prolapse) group3: Mixed incontinence (with or without prolapse) group4: Prolapse with no incontinence group5: Fecal incontinence	supine lying, head resting on one pillow, with their lower abdomen exposed	PF contraction	The results highlight three different groups based on the subjects’ attempt to initiate elevation of the LP. If elevation of the LP is seen as the optimal pattern of movement, only 38% of the subjects in this study were able to perform an optimal pelvic floor muscle contraction. It was noted that in the stress incontinence group there was a greater proportion of subjects in the elevating subgroup…	No exact measurements were taken of the degree of movement of the LP, as the aim was to determine the direction of the LP and not the magnitude of movement.
6	Mechanisms of Pelvic Floor Muscle Function and the Effect on the Urethra during a Cough	Lovegrove Jones, CL. et al	2010	88	2D perineal ultrasound	curved linear-array transducer on the perineum in a midsagittal direction, orienting the transducer so that the clearest images of the urogenital structures were viewed	2D ultrasound scanner (Hitachi EUB-52, Hitachi Medical Corporation, Tokyo, Japan); Flock of Birds (FOB) tracking system (Ascension Technology Corporation, Burlington, VT, USA)		displacement of urethra, velocity and acceleration; segmentation methodology for the urethra; motion tracking algorithms for the pubic symphysis (PS); anorectal angle (ARA); intertester reliability		IIQ-7; UDI-6		We hypothesised that the PFMs, in terms of their timing and direction of contraction, would play an important role in maintaining continence.		32 women group1 Continent: 23 group2 SUI: 9	group1 Continent: 41.1 ± 13.6 group2 SUI: 47.9 ± 13.2	group1 Continent: 0.5 ± 0.9 group2 SUI: 1.6 ± 0.7	women with and without SUI: group1: Continent group2: SUI	perineal ultrasound: supine position, lying with their hips and knees bent and supported, with one pillow under their head	perceived maximum cough three times with a 5-s rest between each cough	This study characterises the automatic dynamic function of the PFM and accurately describes the trajectory of the urethra during a cough. Significant differences exist in the behaviour of the PFM and the urethras of women with SUI compared with continent controls. Normal PFM function during a cough produces timely compression of the PF and additional external support to the urethra, reducing the …
7	Pelvic floor function in elite nulliparous athletes	Kruger, JA. et al	2007	220	Translabial three-dimensional and four-dimensional (3D/4D) ultrasonography	mid-sagittal plane with the angle of acquisition set at 85◦	GE Kretz Voluson 730/730 Expert systems (GE Kretztechnik GmbH, Zipf, Austria) with 8–4-MHz transducers.		pelvic floor function; Descent of the pelvic organs was assessed on Valsalva maneuver. This included bladder neck descent, cervical descent and descent of the rectal ampulla on Valsalva maneuver. The levator hiatus was measured at rest, on Valsalva maneuver and on maximum pelvic floor contraction.				high-intensity training -> as it was this aspect of the sport that was thought to lead to pelvic floor muscle change		46 nulliparous female volunteers group1 HIFIT athletes: 24 3 with SUI 2 with urge UI group2 controls: 22 2 with SUI 2 with urge UI	aged 19–39 years group1 HIFIT athletes: mean: 28.5 group2 controls: mean: 27.6	-	women: HIFIT athletes - were active in their various sports (large component of high-impact (repetitive landing/jumping) and high-intensity training) and at the time of testing had been training for a minimum of 5 years and had reached a national or international level of competition controls - did not exercise at all	supine	rest, on pelvic floor muscle contraction and on Valsalva maneuver	HIFIT group has significantly higher diameters of the levator ani muscle. Despite this, HIFIT athletes were able to markedly increase the area of the levator hiatus during a voluntary Valsalva maneuver.
8	Pelvic floor muscle training in women with stress urinary incontinence causes hypertrophy of the urethral sphincters and reduces bladder neck mobility during coughing	McLean, L. et al	2013	110	Two- and three-dimensional ultrasound imaging	sagittal plane were acquired transperineally; external meatus of the urethra	GE Voluson-i ultrasound system; 3D mechanical curvilinear probe (6.5–10 MHz); 7.5 MHz mechanical sector endoprobe		urethral morphology and mobility		Bladder diary and pad test, and UDI-6 and IIG-7 questionnaires; PFM strength using a modified Oxford scale	voiding frequency and number of episodes of urine leakage, and the activities that provoked the leakage over three representative days (2 week days, 1 week-end day);			group1 intervention: 15 group2 control: 17	group1 treatment: 49.5 ± 8.2 years group2 control: 54.0 ± 8.4 years	control group 2.2 ± 1.0 vaginal births; treatment group 2.6 ± 1.1 vaginal births	women with stress urinary incontinence group1: intervention: group2: control	lithotomy position on a plinth with stirrups; standing	training: PFMT, weekly private 30 minute physiotherapy sessions for 12 weeks; at home: three sets of 12 PFM contractions daily assessment: 2D ultrasound images (real time, B-Mode) in the sagittal plane: three repetitions of a maximal effort cough, and three repetitions of a maximal effort Valsalva maneuver mechanical sector endoprobe: 3D images of the full length of the urethra: three maximal eff…	Physiotherapist-supervised PFM training reduces bladder neck motion during coughing, and results in hypertrophy of the urethral sphincter in women who present with SUI.
9	Submaximal pelvic floor muscle contractions: similar bladder-neck elevation, longer duration, less intra-abdominal pressure	Junginger, B. et al	2018	10	perineal ultrasound	on the perineum	curved-array (abdominal) probe (5 MHz, Voluson E8, GE)	1. surface PFM-EMG electrode; in the vagina at the level of the puborectalis muscle; Disposable Vaginal Surface Electrode, Mediwatch, UK; PFM activity; 2. dual Microtip catheter (10 Ch) was inserted urethrally to measure the vesical/abdominal and urethral pressures; 3. surface EMG electrode to record predominantly the external and internal obliquus muscles was placed just medial to the upper ante…	bladder neck and puborectalis muscle position + -> IAP, EMG, breathing measurements, and US videos				normal breathing stopped in most women during maximal PFMC but rarely during a submaximal PFMC; increased IAP during straining results in BN descent [26,27];		group1 incontinent: 68 group2 continent: 14	group1 incontinent: median age of 47 years (28–77) group2 continent: median 31 years, range 21–52	group1 incontinent: range: 0 to 8 (median 1) group2 continent: median 1.5, range 0–3	group1: women with dominant stress urinary incontinence (SUI) group2: continent women	standing	stand relaxed and perform a maximal PFMC and maintain it as long as possible. After an appropriate rest, women were asked to perform a perceived submaximal PFMC at ~50% of their maximal and hold it for as long as they could.	Submaximal PFMC significantly elevates the BN and can be maintained for more than twice as long as maximal PFMC. Maximal PFMC does not elevate the BN much further and has the disadvantage of considerably increasing the IAP. Especially in women with pelvic floor disorders, this might offset the initial functional BN elevation and result in increased urgency. Implementation of submaximal PFMC train…	bmaximal PFMC also elevates the BN and might be sufficient during coughing. Although incontinent women started with a lower BN position, they achieved a comparable BN elevation with continent women. Interestingly, the elevated BN position was similar to the resting position in continent women. Whether this BN position is sufficient to prevent urinary leakage during coughing in incontinent women r…
10	The influence of pelvis reposition exercises on pelvic floor muscles asymmetry: A randomized prospective study	Oleksy, Ł. et al	2019	13	transabdominal ultrasound	ultrasound transducer was transversely placed in the midline on the suprapubic region and angled in a posterior/caudal direction	ultrasound imaging unit set in B-mode (Honda Electronics CO, LTD, HS-2100 V) with a 5 MHz convex transducer		measurements of PFM function		1. Functional tests 2. Ober test (positive if the patient is unable to adduct the leg parallel to the table in a neutral (lying) position) 3. Thomas test (4. Ultrasound of PFM)	Right-Left length of asymmetry in bottom border of the bladder during resting and during pelvic floor muscles contraction; Pelvic floor muscles contractility in the middle of the bladder bottom, at the left side and at the right side;	The asymmetry of the pelvic floor muscle tension due to hypo- or hyperactivity or due to disruption of the endopelvic fascia, are often diagnosed by ultrasound evaluation.[7,14,15,23]; Dysfunctional breathing is closely related to failure in intra-abdominal pressure as well as deep stabilizer activity and also in diaphragm and PFM disorders.		30 young continent and nulliparous women: group1 experimental: 15 group2 control: 15	young	0	young continent and nulliparous women	US: supine position with a pillow underneath the head	Ultrasound: resting + MVC - vgl. experimetnal group: measurements at baseline + after 15 minutes of pelvis reposition exercise: 1. appropriate breathing sequence 2. Muscle activation and pelvis repositioning 3. Reciprocal muscle activation	The recovery of pelvic floor muscle symmetry observed in our study during resting and contraction, as well as the improvement in functional tests may suggest that pelvic reposition exercises are effective in the treatment of this kind of PFM asymmetry. We have suggested that after reposition exercises, the pelvis was more symmetrically aligned in relation to body axis; therefore the PFM have func…	It was suggested that rotation in the lower thoracic spine may be related to right sacroiliac joint pain, anterior pelvic tilt, and restriction in right hip range of motion.[10,12,28] Based on observations from the present study, we have suggested that this commonly present lower thoracic rotation may be one of the sources of pelvis rotation and asymmetrical PFM activation during contraction.
11	Ultrasound in the quantification of female pelvic organ prolapse	Dietz, HP. et al	2001	294	translabial ultrasound	probe was placed on the perineum in a sagittal direction	ultrasound systems (Acuson 128XP, Mountain View, CA, USA; ATL HDI 3000, Bothell, WA, USA; Aloka SSD 500, Tokyo, Japan); 3.5–5-MHz curved array probes		position of the bladder neck, leading edge of a cystocele, the cervix, cul de sac and rectum were determined relative to the inferoposterior margin of the symphysis pubis		clinical examination				145 patients	-	-	-	POP analysis of ICS: supine US: supine position	US: cough and strain	translabial ultrasound can be used to quantify uterovaginal prolapse

## Sheet: Vibration
No.	Title	Author	Year	Citations	Sensor			Secondary Sensor	Obtained Parameter		Validation Method		Connection Parameter-Pelvic Floor	Observed part of the pelvic floor	Subject characteristics				Test Position	Test Activity	Discussion /Results/ Conclusion/Important
				Pubmed		sensor position	supplement information sensor			Specifics to Parameter		Validation indicator			Number of subjects	age	parity	Study group
1	Pelvic floor stimulation: what are the good vibrations?	Lauper, M. et al	2009	19	sinusoidal vibration (SV); stochastic resonance vibration (SRV)	whole body vibration platform	Two different whole body vibration platforms were used: Galileo 9001 (REMEDA GmbH, Horgen, Switzerland) with sinusoidal vibrations (SV) and Zeptor med1 (Idiag AG, Fehraltorf, Switzerland) with stochastic resonance vibrations (SRV)	EMG-electrode (Periform, Parsenn-Produkte AG, Switzerland)			pelvic floor muscle contraction was graded according to the modified Oxford grading system; Activation of pelvic floor muscles was measured with an intravaginal surface EMG-electrode (Periform, Parsenn-Produkte AG, Switzerland)				group1 Controls: 21 group2 Post-partum: 17	group1 Controls: 30.0 (4.7) group2 Post-partum: 31.7 (3.4)	group1 Controls: 0.3 (0.9) group2 Post-partum: 1.3 (0.5)	Post-partum women with pelvic floor muscle weakness as well as healthy women	standing on the floor or on the vibration platforms respectively with slightly bent knees and neutral hip position	1. MVC; 2. six different vibration intensities on two different vibration platforms each: (SRV: 2, 4, 6, 8, 10, and 12 Hz; SV: 5 Hz 2 mm, 5 Hz 4 mm, 15 Hz 2 mm, 15 Hz 4 mm, 25 Hz 2 mm, and 25 Hz 4 mm) 3. vibration + MVC	With increasing vibration intensities, there was a significant increase of muscular activation during VIB on each vibration device and for each group; the current investigation supports the idea that stochastic resonance vibration is the better type of vibration and leads to higher pelvic floor muscle activation than sinusoidal vibration.	However, there are still many unanswered questions: For how long should vibration be applied, and how many training sessions per week over what time period are necessary? Will the clinical effect (e.g., for the treatment of urinary incontinence) correlate with our electrophysiological outcome? Is it wise to use vibration therapy in preparation for pelvic floor exercises? Can the effect of pelvic …

[truncated: 2 more sheets: X-ray, Sonstiges]
